# Supplementary material for: The analysis of genome composition and codon bias reveals distinctive patterns between avian and mammalian circoviruses which suggest a potential recombinant origin for Porcine circovirus 3
Source: PLoS One. 2018 Jun 29;13(6):e0199950. doi: 10.1371/journal.pone.0199950 (PMC6025852; doi:10.1371/journal.pone.0199950)
Supplement: S1 Data — List of Rep and Cap sequences used in the study. Additional metadata including viral and host species taxonomy are reported. (XLT) [file pone.0199950.s001.xlt]

## Sheet: Cap
	ID	Virus_Specie	Host_Specie	Genus	Family	Order	Class	Year
1	KY084478.1|Porcine_circovirus_2|Mammalia|Artiodactyla|Suidae|Sus|Sus scrofa|2008	Porcine_circovirus_2	Sus scrofa	Sus	Suidae	Artiodactyla	Mammalia	2008
2	KY363872.1|Porcine_circovirus_3|Mammalia|Carnivora|Canidae|Canis|Canis lupus familiaris|2016	Porcine_circovirus_3	Canis lupus familiaris	Canis	Canidae	Carnivora	Mammalia	2016
3	KY363871.1|Porcine_circovirus_3|Mammalia|Carnivora|Canidae|Canis|Canis lupus familiaris|2016	Porcine_circovirus_3	Canis lupus familiaris	Canis	Canidae	Carnivora	Mammalia	2016
4	KY363870.1|Porcine_circovirus_3|Mammalia|Carnivora|Canidae|Canis|Canis lupus familiaris|2016	Porcine_circovirus_3	Canis lupus familiaris	Canis	Canidae	Carnivora	Mammalia	2016
5	MF616438.1|Porcine_circovirus_2|Mammalia|Artiodactyla|Suidae|Sus|Sus scrofa|NA	Porcine_circovirus_2	Sus scrofa	Sus	Suidae	Artiodactyla	Mammalia	NA
6	MF616437.1|Porcine_circovirus_2|Mammalia|Artiodactyla|Suidae|Sus|Sus scrofa|NA	Porcine_circovirus_2	Sus scrofa	Sus	Suidae	Artiodactyla	Mammalia	NA
7	MF616436.1|Porcine_circovirus_2|Mammalia|Artiodactyla|Suidae|Sus|Sus scrofa|NA	Porcine_circovirus_2	Sus scrofa	Sus	Suidae	Artiodactyla	Mammalia	NA
8	MF616432.1|Porcine_circovirus_2|Mammalia|Artiodactyla|Suidae|Sus|Sus scrofa|NA	Porcine_circovirus_2	Sus scrofa	Sus	Suidae	Artiodactyla	Mammalia	NA
9	MF616431.1|Porcine_circovirus_2|Mammalia|Artiodactyla|Suidae|Sus|Sus scrofa|NA	Porcine_circovirus_2	Sus scrofa	Sus	Suidae	Artiodactyla	Mammalia	NA
10	MF616430.1|Porcine_circovirus_2|Mammalia|Artiodactyla|Suidae|Sus|Sus scrofa|NA	Porcine_circovirus_2	Sus scrofa	Sus	Suidae	Artiodactyla	Mammalia	NA
11	MF616429.1|Porcine_circovirus_2|Mammalia|Artiodactyla|Suidae|Sus|Sus scrofa|NA	Porcine_circovirus_2	Sus scrofa	Sus	Suidae	Artiodactyla	Mammalia	NA
12	MF616428.1|Porcine_circovirus_2|Mammalia|Artiodactyla|Suidae|Sus|Sus scrofa|NA	Porcine_circovirus_2	Sus scrofa	Sus	Suidae	Artiodactyla	Mammalia	NA
13	MF616427.1|Porcine_circovirus_2|Mammalia|Artiodactyla|Suidae|Sus|Sus scrofa|NA	Porcine_circovirus_2	Sus scrofa	Sus	Suidae	Artiodactyla	Mammalia	NA
14	MF616426.1|Porcine_circovirus_2|Mammalia|Artiodactyla|Suidae|Sus|Sus scrofa|NA	Porcine_circovirus_2	Sus scrofa	Sus	Suidae	Artiodactyla	Mammalia	NA
15	MF616425.1|Porcine_circovirus_2|Mammalia|Artiodactyla|Suidae|Sus|Sus scrofa|NA	Porcine_circovirus_2	Sus scrofa	Sus	Suidae	Artiodactyla	Mammalia	NA
16	MF616424.1|Porcine_circovirus_2|Mammalia|Artiodactyla|Suidae|Sus|Sus scrofa|NA	Porcine_circovirus_2	Sus scrofa	Sus	Suidae	Artiodactyla	Mammalia	NA
17	MF616423.1|Porcine_circovirus_2|Mammalia|Artiodactyla|Suidae|Sus|Sus scrofa|NA	Porcine_circovirus_2	Sus scrofa	Sus	Suidae	Artiodactyla	Mammalia	NA
18	MF616422.1|Porcine_circovirus_2|Mammalia|Artiodactyla|Suidae|Sus|Sus scrofa|NA	Porcine_circovirus_2	Sus scrofa	Sus	Suidae	Artiodactyla	Mammalia	NA
19	MF616421.1|Porcine_circovirus_2|Mammalia|Artiodactyla|Suidae|Sus|Sus scrofa|NA	Porcine_circovirus_2	Sus scrofa	Sus	Suidae	Artiodactyla	Mammalia	NA
20	MF616420.1|Porcine_circovirus_2|Mammalia|Artiodactyla|Suidae|Sus|Sus scrofa|NA	Porcine_circovirus_2	Sus scrofa	Sus	Suidae	Artiodactyla	Mammalia	NA
21	MF616419.1|Porcine_circovirus_2|Mammalia|Artiodactyla|Suidae|Sus|Sus scrofa|NA	Porcine_circovirus_2	Sus scrofa	Sus	Suidae	Artiodactyla	Mammalia	NA
22	MF616418.1|Porcine_circovirus_2|Mammalia|Artiodactyla|Suidae|Sus|Sus scrofa|NA	Porcine_circovirus_2	Sus scrofa	Sus	Suidae	Artiodactyla	Mammalia	NA
23	MF616417.1|Porcine_circovirus_2|Mammalia|Artiodactyla|Suidae|Sus|Sus scrofa|NA	Porcine_circovirus_2	Sus scrofa	Sus	Suidae	Artiodactyla	Mammalia	NA
24	MF616416.1|Porcine_circovirus_2|Mammalia|Artiodactyla|Suidae|Sus|Sus scrofa|NA	Porcine_circovirus_2	Sus scrofa	Sus	Suidae	Artiodactyla	Mammalia	NA
25	MF616415.1|Porcine_circovirus_2|Mammalia|Artiodactyla|Suidae|Sus|Sus scrofa|NA	Porcine_circovirus_2	Sus scrofa	Sus	Suidae	Artiodactyla	Mammalia	NA
26	MF616414.1|Porcine_circovirus_2|Mammalia|Artiodactyla|Suidae|Sus|Sus scrofa|NA	Porcine_circovirus_2	Sus scrofa	Sus	Suidae	Artiodactyla	Mammalia	NA
27	MF616413.1|Porcine_circovirus_2|Mammalia|Artiodactyla|Suidae|Sus|Sus scrofa|NA	Porcine_circovirus_2	Sus scrofa	Sus	Suidae	Artiodactyla	Mammalia	NA
28	MF278779.1|Porcine_circovirus_2|Mammalia|Artiodactyla|Suidae|Sus|Sus scrofa|1999	Porcine_circovirus_2	Sus scrofa	Sus	Suidae	Artiodactyla	Mammalia	1999
29	MF278778.1|Porcine_circovirus_2|Mammalia|Artiodactyla|Suidae|Sus|Sus scrofa|1999	Porcine_circovirus_2	Sus scrofa	Sus	Suidae	Artiodactyla	Mammalia	1999
30	MF278777.1|Porcine_circovirus_2|Mammalia|Artiodactyla|Suidae|Sus|Sus scrofa|1999	Porcine_circovirus_2	Sus scrofa	Sus	Suidae	Artiodactyla	Mammalia	1999
31	MF589134.1|Porcine_circovirus_3|Mammalia|Artiodactyla|Suidae|Sus|Sus scrofa|2017	Porcine_circovirus_3	Sus scrofa	Sus	Suidae	Artiodactyla	Mammalia	2017
32	MF589133.1|Porcine_circovirus_3|Mammalia|Artiodactyla|Suidae|Sus|Sus scrofa|2017	Porcine_circovirus_3	Sus scrofa	Sus	Suidae	Artiodactyla	Mammalia	2017
33	MF589132.1|Porcine_circovirus_3|Mammalia|Artiodactyla|Suidae|Sus|Sus scrofa|2016	Porcine_circovirus_3	Sus scrofa	Sus	Suidae	Artiodactyla	Mammalia	2016
34	MF589131.1|Porcine_circovirus_3|Mammalia|Artiodactyla|Suidae|Sus|Sus scrofa|2016	Porcine_circovirus_3	Sus scrofa	Sus	Suidae	Artiodactyla	Mammalia	2016
35	MF589130.1|Porcine_circovirus_3|Mammalia|Artiodactyla|Suidae|Sus|Sus scrofa|2016	Porcine_circovirus_3	Sus scrofa	Sus	Suidae	Artiodactyla	Mammalia	2016
36	MF589129.1|Porcine_circovirus_3|Mammalia|Artiodactyla|Suidae|Sus|Sus scrofa|2016	Porcine_circovirus_3	Sus scrofa	Sus	Suidae	Artiodactyla	Mammalia	2016
37	MF589128.1|Porcine_circovirus_3|Mammalia|Artiodactyla|Suidae|Sus|Sus scrofa|2017	Porcine_circovirus_3	Sus scrofa	Sus	Suidae	Artiodactyla	Mammalia	2017
38	MF589127.1|Porcine_circovirus_3|Mammalia|Artiodactyla|Suidae|Sus|Sus scrofa|2017	Porcine_circovirus_3	Sus scrofa	Sus	Suidae	Artiodactyla	Mammalia	2017
39	MF589126.1|Porcine_circovirus_3|Mammalia|Artiodactyla|Suidae|Sus|Sus scrofa|2017	Porcine_circovirus_3	Sus scrofa	Sus	Suidae	Artiodactyla	Mammalia	2017
40	MF589125.1|Porcine_circovirus_3|Mammalia|Artiodactyla|Suidae|Sus|Sus scrofa|2016	Porcine_circovirus_3	Sus scrofa	Sus	Suidae	Artiodactyla	Mammalia	2016
41	MF589124.1|Porcine_circovirus_3|Mammalia|Artiodactyla|Suidae|Sus|Sus scrofa|2016	Porcine_circovirus_3	Sus scrofa	Sus	Suidae	Artiodactyla	Mammalia	2016
42	MF589123.1|Porcine_circovirus_3|Mammalia|Artiodactyla|Suidae|Sus|Sus scrofa|2016	Porcine_circovirus_3	Sus scrofa	Sus	Suidae	Artiodactyla	Mammalia	2016
43	MF589122.1|Porcine_circovirus_3|Mammalia|Artiodactyla|Suidae|Sus|Sus scrofa|2015	Porcine_circovirus_3	Sus scrofa	Sus	Suidae	Artiodactyla	Mammalia	2015
44	MF589121.1|Porcine_circovirus_3|Mammalia|Artiodactyla|Suidae|Sus|Sus scrofa|2016	Porcine_circovirus_3	Sus scrofa	Sus	Suidae	Artiodactyla	Mammalia	2016
45	MF589120.1|Porcine_circovirus_3|Mammalia|Artiodactyla|Suidae|Sus|Sus scrofa|2016	Porcine_circovirus_3	Sus scrofa	Sus	Suidae	Artiodactyla	Mammalia	2016
46	MF589119.1|Porcine_circovirus_3|Mammalia|Artiodactyla|Suidae|Sus|Sus scrofa|2017	Porcine_circovirus_3	Sus scrofa	Sus	Suidae	Artiodactyla	Mammalia	2017
47	MF589118.1|Porcine_circovirus_3|Mammalia|Artiodactyla|Suidae|Sus|Sus scrofa|2016	Porcine_circovirus_3	Sus scrofa	Sus	Suidae	Artiodactyla	Mammalia	2016
48	MF589117.1|Porcine_circovirus_3|Mammalia|Artiodactyla|Suidae|Sus|Sus scrofa|2016	Porcine_circovirus_3	Sus scrofa	Sus	Suidae	Artiodactyla	Mammalia	2016
49	MF589116.1|Porcine_circovirus_3|Mammalia|Artiodactyla|Suidae|Sus|Sus scrofa|2016	Porcine_circovirus_3	Sus scrofa	Sus	Suidae	Artiodactyla	Mammalia	2016
50	MF589115.1|Porcine_circovirus_3|Mammalia|Artiodactyla|Suidae|Sus|Sus scrofa|2016	Porcine_circovirus_3	Sus scrofa	Sus	Suidae	Artiodactyla	Mammalia	2016
51	MF589114.1|Porcine_circovirus_3|Mammalia|Artiodactyla|Suidae|Sus|Sus scrofa|2016	Porcine_circovirus_3	Sus scrofa	Sus	Suidae	Artiodactyla	Mammalia	2016
52	MF589113.1|Porcine_circovirus_3|Mammalia|Artiodactyla|Suidae|Sus|Sus scrofa|2017	Porcine_circovirus_3	Sus scrofa	Sus	Suidae	Artiodactyla	Mammalia	2017
53	MF589112.1|Porcine_circovirus_3|Mammalia|Artiodactyla|Suidae|Sus|Sus scrofa|2016	Porcine_circovirus_3	Sus scrofa	Sus	Suidae	Artiodactyla	Mammalia	2016
54	MF589111.1|Porcine_circovirus_3|Mammalia|Artiodactyla|Suidae|Sus|Sus scrofa|2016	Porcine_circovirus_3	Sus scrofa	Sus	Suidae	Artiodactyla	Mammalia	2016
55	MF589110.1|Porcine_circovirus_3|Mammalia|Artiodactyla|Suidae|Sus|Sus scrofa|2016	Porcine_circovirus_3	Sus scrofa	Sus	Suidae	Artiodactyla	Mammalia	2016
56	MF589109.1|Porcine_circovirus_3|Mammalia|Artiodactyla|Suidae|Sus|Sus scrofa|2016	Porcine_circovirus_3	Sus scrofa	Sus	Suidae	Artiodactyla	Mammalia	2016
57	MF589108.1|Porcine_circovirus_3|Mammalia|Artiodactyla|Suidae|Sus|Sus scrofa|2015	Porcine_circovirus_3	Sus scrofa	Sus	Suidae	Artiodactyla	Mammalia	2015
58	MF589107.1|Porcine_circovirus_3|Mammalia|Artiodactyla|Suidae|Sus|Sus scrofa|2017	Porcine_circovirus_3	Sus scrofa	Sus	Suidae	Artiodactyla	Mammalia	2017
59	MF589106.1|Porcine_circovirus_3|Mammalia|Artiodactyla|Suidae|Sus|Sus scrofa|2016	Porcine_circovirus_3	Sus scrofa	Sus	Suidae	Artiodactyla	Mammalia	2016
60	MF589105.1|Porcine_circovirus_3|Mammalia|Artiodactyla|Suidae|Sus|Sus scrofa|2016	Porcine_circovirus_3	Sus scrofa	Sus	Suidae	Artiodactyla	Mammalia	2016
61	MF589104.1|Porcine_circovirus_3|Mammalia|Artiodactyla|Suidae|Sus|Sus scrofa|2015	Porcine_circovirus_3	Sus scrofa	Sus	Suidae	Artiodactyla	Mammalia	2015
62	MF589103.1|Porcine_circovirus_3|Mammalia|Artiodactyla|Suidae|Sus|Sus scrofa|2015	Porcine_circovirus_3	Sus scrofa	Sus	Suidae	Artiodactyla	Mammalia	2015
63	MF589102.1|Porcine_circovirus_3|Mammalia|Artiodactyla|Suidae|Sus|Sus scrofa|2016	Porcine_circovirus_3	Sus scrofa	Sus	Suidae	Artiodactyla	Mammalia	2016
64	KY305204.1|Porcine_circovirus_2|Mammalia|Artiodactyla|Suidae|Sus|Sus scrofa|2016	Porcine_circovirus_2	Sus scrofa	Sus	Suidae	Artiodactyla	Mammalia	2016
65	KY305203.1|Porcine_circovirus_2|Mammalia|Artiodactyla|Suidae|Sus|Sus scrofa|2016	Porcine_circovirus_2	Sus scrofa	Sus	Suidae	Artiodactyla	Mammalia	2016
66	KY305202.1|Porcine_circovirus_2|Mammalia|Artiodactyla|Suidae|Sus|Sus scrofa|2015	Porcine_circovirus_2	Sus scrofa	Sus	Suidae	Artiodactyla	Mammalia	2015
67	KY305201.1|Porcine_circovirus_2|Mammalia|Artiodactyla|Suidae|Sus|Sus scrofa|2015	Porcine_circovirus_2	Sus scrofa	Sus	Suidae	Artiodactyla	Mammalia	2015
68	KY305200.1|Porcine_circovirus_2|Mammalia|Artiodactyla|Suidae|Sus|Sus scrofa|2015	Porcine_circovirus_2	Sus scrofa	Sus	Suidae	Artiodactyla	Mammalia	2015
69	KY305199.1|Porcine_circovirus_2|Mammalia|Artiodactyla|Suidae|Sus|Sus scrofa|2015	Porcine_circovirus_2	Sus scrofa	Sus	Suidae	Artiodactyla	Mammalia	2015
70	KY305198.1|Porcine_circovirus_2|Mammalia|Artiodactyla|Suidae|Sus|Sus scrofa|2014	Porcine_circovirus_2	Sus scrofa	Sus	Suidae	Artiodactyla	Mammalia	2014
71	MF142277.1|Porcine_circovirus_2|Mammalia|Artiodactyla|Suidae|Sus|Sus scrofa|NA	Porcine_circovirus_2	Sus scrofa	Sus	Suidae	Artiodactyla	Mammalia	NA
72	MF142276.1|Porcine_circovirus_2|Mammalia|Artiodactyla|Suidae|Sus|Sus scrofa|NA	Porcine_circovirus_2	Sus scrofa	Sus	Suidae	Artiodactyla	Mammalia	NA
73	MF142275.1|Porcine_circovirus_2|Mammalia|Artiodactyla|Suidae|Sus|Sus scrofa|NA	Porcine_circovirus_2	Sus scrofa	Sus	Suidae	Artiodactyla	Mammalia	NA
74	MF142274.1|Porcine_circovirus_2|Mammalia|Artiodactyla|Suidae|Sus|Sus scrofa|NA	Porcine_circovirus_2	Sus scrofa	Sus	Suidae	Artiodactyla	Mammalia	NA
75	MF142273.1|Porcine_circovirus_2|Mammalia|Artiodactyla|Suidae|Sus|Sus scrofa|NA	Porcine_circovirus_2	Sus scrofa	Sus	Suidae	Artiodactyla	Mammalia	NA
76	MF142272.1|Porcine_circovirus_2|Mammalia|Artiodactyla|Suidae|Sus|Sus scrofa|NA	Porcine_circovirus_2	Sus scrofa	Sus	Suidae	Artiodactyla	Mammalia	NA
77	MF142271.1|Porcine_circovirus_2|Mammalia|Artiodactyla|Suidae|Sus|Sus scrofa|NA	Porcine_circovirus_2	Sus scrofa	Sus	Suidae	Artiodactyla	Mammalia	NA
78	MF142270.1|Porcine_circovirus_2|Mammalia|Artiodactyla|Suidae|Sus|Sus scrofa|NA	Porcine_circovirus_2	Sus scrofa	Sus	Suidae	Artiodactyla	Mammalia	NA
79	MF142269.1|Porcine_circovirus_2|Mammalia|Artiodactyla|Suidae|Sus|Sus scrofa|NA	Porcine_circovirus_2	Sus scrofa	Sus	Suidae	Artiodactyla	Mammalia	NA
80	MF142268.1|Porcine_circovirus_2|Mammalia|Artiodactyla|Suidae|Sus|Sus scrofa|NA	Porcine_circovirus_2	Sus scrofa	Sus	Suidae	Artiodactyla	Mammalia	NA
81	MF142267.1|Porcine_circovirus_2|Mammalia|Artiodactyla|Suidae|Sus|Sus scrofa|NA	Porcine_circovirus_2	Sus scrofa	Sus	Suidae	Artiodactyla	Mammalia	NA
82	MF142266.1|Porcine_circovirus_2|Mammalia|Artiodactyla|Suidae|Sus|Sus scrofa|NA	Porcine_circovirus_2	Sus scrofa	Sus	Suidae	Artiodactyla	Mammalia	NA
83	MF142265.1|Porcine_circovirus_2|Mammalia|Artiodactyla|Suidae|Sus|Sus scrofa|NA	Porcine_circovirus_2	Sus scrofa	Sus	Suidae	Artiodactyla	Mammalia	NA
84	MF142264.1|Porcine_circovirus_2|Mammalia|Artiodactyla|Suidae|Sus|Sus scrofa|NA	Porcine_circovirus_2	Sus scrofa	Sus	Suidae	Artiodactyla	Mammalia	NA
85	MF142263.1|Porcine_circovirus_2|Mammalia|Artiodactyla|Suidae|Sus|Sus scrofa|NA	Porcine_circovirus_2	Sus scrofa	Sus	Suidae	Artiodactyla	Mammalia	NA
86	MF142262.1|Porcine_circovirus_2|Mammalia|Artiodactyla|Suidae|Sus|Sus scrofa|NA	Porcine_circovirus_2	Sus scrofa	Sus	Suidae	Artiodactyla	Mammalia	NA
87	MF142261.1|Porcine_circovirus_2|Mammalia|Artiodactyla|Suidae|Sus|Sus scrofa|NA	Porcine_circovirus_2	Sus scrofa	Sus	Suidae	Artiodactyla	Mammalia	NA
88	MF142260.1|Porcine_circovirus_2|Mammalia|Artiodactyla|Suidae|Sus|Sus scrofa|NA	Porcine_circovirus_2	Sus scrofa	Sus	Suidae	Artiodactyla	Mammalia	NA
89	KX108827.1|Pigeon_circovirus|Aves|Columbiformes|Columbidae|NA|pigeon|2014	Pigeon_circovirus	pigeon	NA	Columbidae	Columbiformes	Aves	2014
90	KX108826.1|Pigeon_circovirus|Aves|Columbiformes|Columbidae|NA|pigeon|2014	Pigeon_circovirus	pigeon	NA	Columbidae	Columbiformes	Aves	2014
91	KX108825.1|Pigeon_circovirus|Aves|Columbiformes|Columbidae|NA|pigeon|2014	Pigeon_circovirus	pigeon	NA	Columbidae	Columbiformes	Aves	2014
92	KX108823.1|Pigeon_circovirus|Aves|Columbiformes|Columbidae|NA|pigeon|2014	Pigeon_circovirus	pigeon	NA	Columbidae	Columbiformes	Aves	2014
93	KX108821.1|Pigeon_circovirus|Aves|Columbiformes|Columbidae|NA|pigeon|2014	Pigeon_circovirus	pigeon	NA	Columbidae	Columbiformes	Aves	2014
94	KX108818.1|Pigeon_circovirus|Aves|Columbiformes|Columbidae|NA|pigeon|2014	Pigeon_circovirus	pigeon	NA	Columbidae	Columbiformes	Aves	2014
95	KX108817.1|Pigeon_circovirus|Aves|Columbiformes|Columbidae|NA|pigeon|2014	Pigeon_circovirus	pigeon	NA	Columbidae	Columbiformes	Aves	2014
96	KX108816.1|Pigeon_circovirus|Aves|Columbiformes|Columbidae|NA|pigeon|2014	Pigeon_circovirus	pigeon	NA	Columbidae	Columbiformes	Aves	2014
97	KX108815.1|Pigeon_circovirus|Aves|Columbiformes|Columbidae|NA|pigeon|2014	Pigeon_circovirus	pigeon	NA	Columbidae	Columbiformes	Aves	2014
98	KX108814.1|Pigeon_circovirus|Aves|Columbiformes|Columbidae|NA|pigeon|2014	Pigeon_circovirus	pigeon	NA	Columbidae	Columbiformes	Aves	2014
99	KX108813.1|Pigeon_circovirus|Aves|Columbiformes|Columbidae|NA|pigeon|2014	Pigeon_circovirus	pigeon	NA	Columbidae	Columbiformes	Aves	2014
100	KX108812.1|Pigeon_circovirus|Aves|Columbiformes|Columbidae|NA|pigeon|2014	Pigeon_circovirus	pigeon	NA	Columbidae	Columbiformes	Aves	2014
101	KX108811.1|Pigeon_circovirus|Aves|Columbiformes|Columbidae|NA|pigeon|2014	Pigeon_circovirus	pigeon	NA	Columbidae	Columbiformes	Aves	2014
102	KX108810.1|Pigeon_circovirus|Aves|Columbiformes|Columbidae|NA|pigeon|2014	Pigeon_circovirus	pigeon	NA	Columbidae	Columbiformes	Aves	2014
103	KX108809.1|Pigeon_circovirus|Aves|Columbiformes|Columbidae|NA|pigeon|2014	Pigeon_circovirus	pigeon	NA	Columbidae	Columbiformes	Aves	2014
104	KX108807.1|Pigeon_circovirus|Aves|Columbiformes|Columbidae|NA|pigeon|2014	Pigeon_circovirus	pigeon	NA	Columbidae	Columbiformes	Aves	2014
105	KX108806.1|Pigeon_circovirus|Aves|Columbiformes|Columbidae|NA|pigeon|2014	Pigeon_circovirus	pigeon	NA	Columbidae	Columbiformes	Aves	2014
106	KX108805.1|Pigeon_circovirus|Aves|Columbiformes|Columbidae|NA|pigeon|2014	Pigeon_circovirus	pigeon	NA	Columbidae	Columbiformes	Aves	2014
107	KX108804.1|Pigeon_circovirus|Aves|Columbiformes|Columbidae|NA|pigeon|2014	Pigeon_circovirus	pigeon	NA	Columbidae	Columbiformes	Aves	2014
108	KX108803.1|Pigeon_circovirus|Aves|Columbiformes|Columbidae|NA|pigeon|2014	Pigeon_circovirus	pigeon	NA	Columbidae	Columbiformes	Aves	2014
109	KX108802.1|Pigeon_circovirus|Aves|Columbiformes|Columbidae|NA|pigeon|2014	Pigeon_circovirus	pigeon	NA	Columbidae	Columbiformes	Aves	2014
110	KX108800.1|Pigeon_circovirus|Aves|Columbiformes|Columbidae|NA|pigeon|2014	Pigeon_circovirus	pigeon	NA	Columbidae	Columbiformes	Aves	2014
111	KX108799.1|Pigeon_circovirus|Aves|Columbiformes|Columbidae|NA|pigeon|2014	Pigeon_circovirus	pigeon	NA	Columbidae	Columbiformes	Aves	2014
112	KX108798.1|Pigeon_circovirus|Aves|Columbiformes|Columbidae|NA|pigeon|2014	Pigeon_circovirus	pigeon	NA	Columbidae	Columbiformes	Aves	2014
113	KX108797.1|Pigeon_circovirus|Aves|Columbiformes|Columbidae|NA|pigeon|2014	Pigeon_circovirus	pigeon	NA	Columbidae	Columbiformes	Aves	2014
114	KX108796.1|Pigeon_circovirus|Aves|Columbiformes|Columbidae|NA|pigeon|2014	Pigeon_circovirus	pigeon	NA	Columbidae	Columbiformes	Aves	2014
115	KX108795.1|Pigeon_circovirus|Aves|Columbiformes|Columbidae|NA|pigeon|2014	Pigeon_circovirus	pigeon	NA	Columbidae	Columbiformes	Aves	2014
116	KX108794.1|Pigeon_circovirus|Aves|Columbiformes|Columbidae|NA|pigeon|2014	Pigeon_circovirus	pigeon	NA	Columbidae	Columbiformes	Aves	2014
117	KX108793.1|Pigeon_circovirus|Aves|Columbiformes|Columbidae|NA|pigeon|2014	Pigeon_circovirus	pigeon	NA	Columbidae	Columbiformes	Aves	2014
118	KX108792.1|Pigeon_circovirus|Aves|Columbiformes|Columbidae|NA|pigeon|2014	Pigeon_circovirus	pigeon	NA	Columbidae	Columbiformes	Aves	2014
119	KX108791.1|Pigeon_circovirus|Aves|Columbiformes|Columbidae|NA|pigeon|2014	Pigeon_circovirus	pigeon	NA	Columbidae	Columbiformes	Aves	2014
120	KX108790.1|Pigeon_circovirus|Aves|Columbiformes|Columbidae|NA|pigeon|2014	Pigeon_circovirus	pigeon	NA	Columbidae	Columbiformes	Aves	2014
121	KX108789.1|Pigeon_circovirus|Aves|Columbiformes|Columbidae|NA|pigeon|2014	Pigeon_circovirus	pigeon	NA	Columbidae	Columbiformes	Aves	2014
122	KX108788.1|Pigeon_circovirus|Aves|Columbiformes|Columbidae|NA|pigeon|2014	Pigeon_circovirus	pigeon	NA	Columbidae	Columbiformes	Aves	2014
123	KX108787.1|Pigeon_circovirus|Aves|Columbiformes|Columbidae|NA|pigeon|2014	Pigeon_circovirus	pigeon	NA	Columbidae	Columbiformes	Aves	2014
124	KX108786.1|Pigeon_circovirus|Aves|Columbiformes|Columbidae|NA|pigeon|2014	Pigeon_circovirus	pigeon	NA	Columbidae	Columbiformes	Aves	2014
125	KX108785.1|Pigeon_circovirus|Aves|Columbiformes|Columbidae|NA|pigeon|2014	Pigeon_circovirus	pigeon	NA	Columbidae	Columbiformes	Aves	2014
126	KX108784.1|Pigeon_circovirus|Aves|Columbiformes|Columbidae|NA|pigeon|2014	Pigeon_circovirus	pigeon	NA	Columbidae	Columbiformes	Aves	2014
127	KX108783.1|Pigeon_circovirus|Aves|Columbiformes|Columbidae|NA|pigeon|2014	Pigeon_circovirus	pigeon	NA	Columbidae	Columbiformes	Aves	2014
128	KX108782.1|Pigeon_circovirus|Aves|Columbiformes|Columbidae|NA|pigeon|2014	Pigeon_circovirus	pigeon	NA	Columbidae	Columbiformes	Aves	2014
129	KX108781.1|Pigeon_circovirus|Aves|Columbiformes|Columbidae|NA|pigeon|2014	Pigeon_circovirus	pigeon	NA	Columbidae	Columbiformes	Aves	2014
130	KX108780.1|Pigeon_circovirus|Aves|Columbiformes|Columbidae|NA|pigeon|2014	Pigeon_circovirus	pigeon	NA	Columbidae	Columbiformes	Aves	2014
131	KT808670.1|Goose_circovirus|Aves|Anseriformes|Anatidae|Anser|Anser anser|2014	Goose_circovirus	Anser anser	Anser	Anatidae	Anseriformes	Aves	2014
132	KT808669.1|Goose_circovirus|Aves|Anseriformes|Anatidae|Anser|Anser anser|2014	Goose_circovirus	Anser anser	Anser	Anatidae	Anseriformes	Aves	2014
133	KT808668.1|Goose_circovirus|Aves|Anseriformes|Anatidae|Anser|Anser anser|2014	Goose_circovirus	Anser anser	Anser	Anatidae	Anseriformes	Aves	2014
134	KT808667.1|Goose_circovirus|Aves|Anseriformes|Anatidae|Anser|Anser anser|2014	Goose_circovirus	Anser anser	Anser	Anatidae	Anseriformes	Aves	2014
135	KT808666.1|Goose_circovirus|Aves|Anseriformes|Anatidae|Anser|Anser anser|2014	Goose_circovirus	Anser anser	Anser	Anatidae	Anseriformes	Aves	2014
136	KT808665.1|Goose_circovirus|Aves|Anseriformes|Anatidae|Anser|Anser albifrons|2014	Goose_circovirus	Anser albifrons	Anser	Anatidae	Anseriformes	Aves	2014
137	KT808664.1|Goose_circovirus|Aves|Anseriformes|Anatidae|Anser|Anser fabalis|2014	Goose_circovirus	Anser fabalis	Anser	Anatidae	Anseriformes	Aves	2014
138	KT808663.1|Goose_circovirus|Aves|Anseriformes|Anatidae|Anser|Anser anser|2014	Goose_circovirus	Anser anser	Anser	Anatidae	Anseriformes	Aves	2014
139	KT808662.1|Goose_circovirus|Aves|Anseriformes|Anatidae|Anser|Anser anser|2014	Goose_circovirus	Anser anser	Anser	Anatidae	Anseriformes	Aves	2014
140	KT808661.1|Goose_circovirus|Aves|Anseriformes|Anatidae|Anser|Anser anser|2014	Goose_circovirus	Anser anser	Anser	Anatidae	Anseriformes	Aves	2014
141	KT808660.1|Goose_circovirus|Aves|Anseriformes|Anatidae|Anser|Anser anser|2014	Goose_circovirus	Anser anser	Anser	Anatidae	Anseriformes	Aves	2014
142	KT808659.1|Goose_circovirus|Aves|Anseriformes|Anatidae|Anser|Anser anser|2014	Goose_circovirus	Anser anser	Anser	Anatidae	Anseriformes	Aves	2014
143	KT808658.1|Goose_circovirus|Aves|Anseriformes|Anatidae|Anser|Anser anser|2014	Goose_circovirus	Anser anser	Anser	Anatidae	Anseriformes	Aves	2014
144	KT808657.1|Goose_circovirus|Aves|Anseriformes|Anatidae|Anser|Anser anser|2014	Goose_circovirus	Anser anser	Anser	Anatidae	Anseriformes	Aves	2014
145	KT808656.1|Goose_circovirus|Aves|Anseriformes|Anatidae|Anser|Anser anser|2014	Goose_circovirus	Anser anser	Anser	Anatidae	Anseriformes	Aves	2014
146	KT808655.1|Goose_circovirus|Aves|Anseriformes|Anatidae|Anser|Anser anser|2014	Goose_circovirus	Anser anser	Anser	Anatidae	Anseriformes	Aves	2014
147	KT808654.1|Goose_circovirus|Aves|Anseriformes|Anatidae|Anser|Anser anser|2014	Goose_circovirus	Anser anser	Anser	Anatidae	Anseriformes	Aves	2014
148	KT808653.1|Goose_circovirus|Aves|Anseriformes|Anatidae|Anser|Anser anser|2014	Goose_circovirus	Anser anser	Anser	Anatidae	Anseriformes	Aves	2014
149	KT808652.1|Goose_circovirus|Aves|Anseriformes|Anatidae|Anser|Anser anser|2014	Goose_circovirus	Anser anser	Anser	Anatidae	Anseriformes	Aves	2014
150	KT808651.1|Goose_circovirus|Aves|Anseriformes|Anatidae|Anser|Anser anser|2014	Goose_circovirus	Anser anser	Anser	Anatidae	Anseriformes	Aves	2014
151	KT808650.1|Goose_circovirus|Aves|Anseriformes|Anatidae|Anser|Anser anser|2014	Goose_circovirus	Anser anser	Anser	Anatidae	Anseriformes	Aves	2014
152	MF162299.1|Porcine_circovirus_3|Mammalia|Artiodactyla|Suidae|Sus|Sus scrofa|2017	Porcine_circovirus_3	Sus scrofa	Sus	Suidae	Artiodactyla	Mammalia	2017
153	MF162298.1|Porcine_circovirus_3|Mammalia|Artiodactyla|Suidae|Sus|Sus scrofa|2017	Porcine_circovirus_3	Sus scrofa	Sus	Suidae	Artiodactyla	Mammalia	2017
154	KX894319.1|Porcine_circovirus_2|Mammalia|Artiodactyla|Bovidae|Capra|Capra hircus|2014	Porcine_circovirus_2	Capra hircus	Capra	Bovidae	Artiodactyla	Mammalia	2014
155	KX894318.1|Porcine_circovirus_2|Mammalia|Artiodactyla|Bovidae|Capra|Capra hircus|2014	Porcine_circovirus_2	Capra hircus	Capra	Bovidae	Artiodactyla	Mammalia	2014
156	MF314330.1|Porcine_circovirus_2|Mammalia|Artiodactyla|Suidae|Sus|Sus scrofa|2015	Porcine_circovirus_2	Sus scrofa	Sus	Suidae	Artiodactyla	Mammalia	2015
157	MF314329.1|Porcine_circovirus_2|Mammalia|Artiodactyla|Suidae|Sus|Sus scrofa|2015	Porcine_circovirus_2	Sus scrofa	Sus	Suidae	Artiodactyla	Mammalia	2015
158	MF314328.1|Porcine_circovirus_2|Mammalia|Artiodactyla|Suidae|Sus|Sus scrofa|2015	Porcine_circovirus_2	Sus scrofa	Sus	Suidae	Artiodactyla	Mammalia	2015
159	MF314327.1|Porcine_circovirus_2|Mammalia|Artiodactyla|Suidae|Sus|Sus scrofa|2015	Porcine_circovirus_2	Sus scrofa	Sus	Suidae	Artiodactyla	Mammalia	2015
160	MF314326.1|Porcine_circovirus_2|Mammalia|Artiodactyla|Suidae|Sus|Sus scrofa|2015	Porcine_circovirus_2	Sus scrofa	Sus	Suidae	Artiodactyla	Mammalia	2015
161	MF314325.1|Porcine_circovirus_2|Mammalia|Artiodactyla|Suidae|Sus|Sus scrofa|2015	Porcine_circovirus_2	Sus scrofa	Sus	Suidae	Artiodactyla	Mammalia	2015
162	MF314324.1|Porcine_circovirus_2|Mammalia|Artiodactyla|Suidae|Sus|Sus scrofa|2015	Porcine_circovirus_2	Sus scrofa	Sus	Suidae	Artiodactyla	Mammalia	2015
163	MF314323.1|Porcine_circovirus_2|Mammalia|Artiodactyla|Suidae|Sus|Sus scrofa|2015	Porcine_circovirus_2	Sus scrofa	Sus	Suidae	Artiodactyla	Mammalia	2015
164	MF314322.1|Porcine_circovirus_2|Mammalia|Artiodactyla|Suidae|Sus|Sus scrofa|2015	Porcine_circovirus_2	Sus scrofa	Sus	Suidae	Artiodactyla	Mammalia	2015
165	MF314321.1|Porcine_circovirus_2|Mammalia|Artiodactyla|Suidae|Sus|Sus scrofa|2015	Porcine_circovirus_2	Sus scrofa	Sus	Suidae	Artiodactyla	Mammalia	2015
166	MF314320.1|Porcine_circovirus_2|Mammalia|Artiodactyla|Suidae|Sus|Sus scrofa|2015	Porcine_circovirus_2	Sus scrofa	Sus	Suidae	Artiodactyla	Mammalia	2015
167	MF314319.1|Porcine_circovirus_2|Mammalia|Artiodactyla|Suidae|Sus|Sus scrofa|2015	Porcine_circovirus_2	Sus scrofa	Sus	Suidae	Artiodactyla	Mammalia	2015
168	MF314318.1|Porcine_circovirus_2|Mammalia|Artiodactyla|Suidae|Sus|Sus scrofa|2015	Porcine_circovirus_2	Sus scrofa	Sus	Suidae	Artiodactyla	Mammalia	2015
169	MF314317.1|Porcine_circovirus_2|Mammalia|Artiodactyla|Suidae|Sus|Sus scrofa|2015	Porcine_circovirus_2	Sus scrofa	Sus	Suidae	Artiodactyla	Mammalia	2015
170	MF314316.1|Porcine_circovirus_2|Mammalia|Artiodactyla|Suidae|Sus|Sus scrofa|2015	Porcine_circovirus_2	Sus scrofa	Sus	Suidae	Artiodactyla	Mammalia	2015
171	MF314315.1|Porcine_circovirus_2|Mammalia|Artiodactyla|Suidae|Sus|Sus scrofa|2015	Porcine_circovirus_2	Sus scrofa	Sus	Suidae	Artiodactyla	Mammalia	2015
172	MF314314.1|Porcine_circovirus_2|Mammalia|Artiodactyla|Suidae|Sus|Sus scrofa|2015	Porcine_circovirus_2	Sus scrofa	Sus	Suidae	Artiodactyla	Mammalia	2015
173	MF314313.1|Porcine_circovirus_2|Mammalia|Artiodactyla|Suidae|Sus|Sus scrofa|2015	Porcine_circovirus_2	Sus scrofa	Sus	Suidae	Artiodactyla	Mammalia	2015
174	MF314312.1|Porcine_circovirus_2|Mammalia|Artiodactyla|Suidae|Sus|Sus scrofa|2015	Porcine_circovirus_2	Sus scrofa	Sus	Suidae	Artiodactyla	Mammalia	2015
175	MF314311.1|Porcine_circovirus_2|Mammalia|Artiodactyla|Suidae|Sus|Sus scrofa|2015	Porcine_circovirus_2	Sus scrofa	Sus	Suidae	Artiodactyla	Mammalia	2015
176	MF314310.1|Porcine_circovirus_2|Mammalia|Artiodactyla|Suidae|Sus|Sus scrofa|2015	Porcine_circovirus_2	Sus scrofa	Sus	Suidae	Artiodactyla	Mammalia	2015
177	MF314309.1|Porcine_circovirus_2|Mammalia|Artiodactyla|Suidae|Sus|Sus scrofa|2015	Porcine_circovirus_2	Sus scrofa	Sus	Suidae	Artiodactyla	Mammalia	2015
178	MF314308.1|Porcine_circovirus_2|Mammalia|Artiodactyla|Suidae|Sus|Sus scrofa|2014	Porcine_circovirus_2	Sus scrofa	Sus	Suidae	Artiodactyla	Mammalia	2014
179	MF314307.1|Porcine_circovirus_2|Mammalia|Artiodactyla|Suidae|Sus|Sus scrofa|2014	Porcine_circovirus_2	Sus scrofa	Sus	Suidae	Artiodactyla	Mammalia	2014
180	MF314306.1|Porcine_circovirus_2|Mammalia|Artiodactyla|Suidae|Sus|Sus scrofa|2014	Porcine_circovirus_2	Sus scrofa	Sus	Suidae	Artiodactyla	Mammalia	2014
181	MF314305.1|Porcine_circovirus_2|Mammalia|Artiodactyla|Suidae|Sus|Sus scrofa|2014	Porcine_circovirus_2	Sus scrofa	Sus	Suidae	Artiodactyla	Mammalia	2014
182	MF314304.1|Porcine_circovirus_2|Mammalia|Artiodactyla|Suidae|Sus|Sus scrofa|2014	Porcine_circovirus_2	Sus scrofa	Sus	Suidae	Artiodactyla	Mammalia	2014
183	MF314303.1|Porcine_circovirus_2|Mammalia|Artiodactyla|Suidae|Sus|Sus scrofa|2014	Porcine_circovirus_2	Sus scrofa	Sus	Suidae	Artiodactyla	Mammalia	2014
184	MF314302.1|Porcine_circovirus_2|Mammalia|Artiodactyla|Suidae|Sus|Sus scrofa|2014	Porcine_circovirus_2	Sus scrofa	Sus	Suidae	Artiodactyla	Mammalia	2014
185	MF314301.1|Porcine_circovirus_2|Mammalia|Artiodactyla|Suidae|Sus|Sus scrofa|2014	Porcine_circovirus_2	Sus scrofa	Sus	Suidae	Artiodactyla	Mammalia	2014
186	MF314300.1|Porcine_circovirus_2|Mammalia|Artiodactyla|Suidae|Sus|Sus scrofa|2014	Porcine_circovirus_2	Sus scrofa	Sus	Suidae	Artiodactyla	Mammalia	2014
187	MF314299.1|Porcine_circovirus_2|Mammalia|Artiodactyla|Suidae|Sus|Sus scrofa|2014	Porcine_circovirus_2	Sus scrofa	Sus	Suidae	Artiodactyla	Mammalia	2014
188	MF314298.1|Porcine_circovirus_2|Mammalia|Artiodactyla|Suidae|Sus|Sus scrofa|2014	Porcine_circovirus_2	Sus scrofa	Sus	Suidae	Artiodactyla	Mammalia	2014
189	MF314297.1|Porcine_circovirus_2|Mammalia|Artiodactyla|Suidae|Sus|Sus scrofa|2014	Porcine_circovirus_2	Sus scrofa	Sus	Suidae	Artiodactyla	Mammalia	2014
190	MF314296.1|Porcine_circovirus_2|Mammalia|Artiodactyla|Suidae|Sus|Sus scrofa|2014	Porcine_circovirus_2	Sus scrofa	Sus	Suidae	Artiodactyla	Mammalia	2014
191	MF314295.1|Porcine_circovirus_2|Mammalia|Artiodactyla|Suidae|Sus|Sus scrofa|2014	Porcine_circovirus_2	Sus scrofa	Sus	Suidae	Artiodactyla	Mammalia	2014
192	MF314294.1|Porcine_circovirus_2|Mammalia|Artiodactyla|Suidae|Sus|Sus scrofa|2014	Porcine_circovirus_2	Sus scrofa	Sus	Suidae	Artiodactyla	Mammalia	2014
193	MF314293.1|Porcine_circovirus_2|Mammalia|Artiodactyla|Suidae|Sus|Sus scrofa|2014	Porcine_circovirus_2	Sus scrofa	Sus	Suidae	Artiodactyla	Mammalia	2014
194	MF314292.1|Porcine_circovirus_2|Mammalia|Artiodactyla|Suidae|Sus|Sus scrofa|2014	Porcine_circovirus_2	Sus scrofa	Sus	Suidae	Artiodactyla	Mammalia	2014
195	MF314291.1|Porcine_circovirus_2|Mammalia|Artiodactyla|Suidae|Sus|Sus scrofa|2014	Porcine_circovirus_2	Sus scrofa	Sus	Suidae	Artiodactyla	Mammalia	2014
196	MF314290.1|Porcine_circovirus_2|Mammalia|Artiodactyla|Suidae|Sus|Sus scrofa|2014	Porcine_circovirus_2	Sus scrofa	Sus	Suidae	Artiodactyla	Mammalia	2014
197	MF314289.1|Porcine_circovirus_2|Mammalia|Artiodactyla|Suidae|Sus|Sus scrofa|2014	Porcine_circovirus_2	Sus scrofa	Sus	Suidae	Artiodactyla	Mammalia	2014
198	MF314288.1|Porcine_circovirus_2|Mammalia|Artiodactyla|Suidae|Sus|Sus scrofa|2014	Porcine_circovirus_2	Sus scrofa	Sus	Suidae	Artiodactyla	Mammalia	2014
199	MF314287.1|Porcine_circovirus_2|Mammalia|Artiodactyla|Suidae|Sus|Sus scrofa|2014	Porcine_circovirus_2	Sus scrofa	Sus	Suidae	Artiodactyla	Mammalia	2014
200	MF314286.1|Porcine_circovirus_2|Mammalia|Artiodactyla|Suidae|Sus|Sus scrofa|2014	Porcine_circovirus_2	Sus scrofa	Sus	Suidae	Artiodactyla	Mammalia	2014
201	MF314285.1|Porcine_circovirus_2|Mammalia|Artiodactyla|Suidae|Sus|Sus scrofa|2013	Porcine_circovirus_2	Sus scrofa	Sus	Suidae	Artiodactyla	Mammalia	2013
202	MF314284.1|Porcine_circovirus_2|Mammalia|Artiodactyla|Suidae|Sus|Sus scrofa|2013	Porcine_circovirus_2	Sus scrofa	Sus	Suidae	Artiodactyla	Mammalia	2013
203	MF314283.1|Porcine_circovirus_2|Mammalia|Artiodactyla|Suidae|Sus|Sus scrofa|2013	Porcine_circovirus_2	Sus scrofa	Sus	Suidae	Artiodactyla	Mammalia	2013
204	MF314282.1|Porcine_circovirus_2|Mammalia|Artiodactyla|Suidae|Sus|Sus scrofa|2013	Porcine_circovirus_2	Sus scrofa	Sus	Suidae	Artiodactyla	Mammalia	2013
205	MF314281.1|Porcine_circovirus_2|Mammalia|Artiodactyla|Suidae|Sus|Sus scrofa|2013	Porcine_circovirus_2	Sus scrofa	Sus	Suidae	Artiodactyla	Mammalia	2013
206	MF314280.1|Porcine_circovirus_2|Mammalia|Artiodactyla|Suidae|Sus|Sus scrofa|2013	Porcine_circovirus_2	Sus scrofa	Sus	Suidae	Artiodactyla	Mammalia	2013
207	MF314279.1|Porcine_circovirus_2|Mammalia|Artiodactyla|Suidae|Sus|Sus scrofa|2013	Porcine_circovirus_2	Sus scrofa	Sus	Suidae	Artiodactyla	Mammalia	2013
208	MF314278.1|Porcine_circovirus_2|Mammalia|Artiodactyla|Suidae|Sus|Sus scrofa|2013	Porcine_circovirus_2	Sus scrofa	Sus	Suidae	Artiodactyla	Mammalia	2013
209	MF314277.1|Porcine_circovirus_2|Mammalia|Artiodactyla|Suidae|Sus|Sus scrofa|2013	Porcine_circovirus_2	Sus scrofa	Sus	Suidae	Artiodactyla	Mammalia	2013
210	MF314276.1|Porcine_circovirus_2|Mammalia|Artiodactyla|Suidae|Sus|Sus scrofa|2013	Porcine_circovirus_2	Sus scrofa	Sus	Suidae	Artiodactyla	Mammalia	2013
211	MF314275.1|Porcine_circovirus_2|Mammalia|Artiodactyla|Suidae|Sus|Sus scrofa|2013	Porcine_circovirus_2	Sus scrofa	Sus	Suidae	Artiodactyla	Mammalia	2013
212	MF314274.1|Porcine_circovirus_2|Mammalia|Artiodactyla|Suidae|Sus|Sus scrofa|2013	Porcine_circovirus_2	Sus scrofa	Sus	Suidae	Artiodactyla	Mammalia	2013
213	MF314273.1|Porcine_circovirus_2|Mammalia|Artiodactyla|Suidae|Sus|Sus scrofa|2013	Porcine_circovirus_2	Sus scrofa	Sus	Suidae	Artiodactyla	Mammalia	2013
214	MF314272.1|Porcine_circovirus_2|Mammalia|Artiodactyla|Suidae|Sus|Sus scrofa|2013	Porcine_circovirus_2	Sus scrofa	Sus	Suidae	Artiodactyla	Mammalia	2013
215	MF314271.1|Porcine_circovirus_2|Mammalia|Artiodactyla|Suidae|Sus|Sus scrofa|2013	Porcine_circovirus_2	Sus scrofa	Sus	Suidae	Artiodactyla	Mammalia	2013
216	MF314270.1|Porcine_circovirus_2|Mammalia|Artiodactyla|Suidae|Sus|Sus scrofa|2013	Porcine_circovirus_2	Sus scrofa	Sus	Suidae	Artiodactyla	Mammalia	2013
217	MF314269.1|Porcine_circovirus_2|Mammalia|Artiodactyla|Suidae|Sus|Sus scrofa|2013	Porcine_circovirus_2	Sus scrofa	Sus	Suidae	Artiodactyla	Mammalia	2013
218	MF314268.1|Porcine_circovirus_2|Mammalia|Artiodactyla|Suidae|Sus|Sus scrofa|2013	Porcine_circovirus_2	Sus scrofa	Sus	Suidae	Artiodactyla	Mammalia	2013
219	MF314267.1|Porcine_circovirus_2|Mammalia|Artiodactyla|Suidae|Sus|Sus scrofa|2013	Porcine_circovirus_2	Sus scrofa	Sus	Suidae	Artiodactyla	Mammalia	2013
220	MF314266.1|Porcine_circovirus_2|Mammalia|Artiodactyla|Suidae|Sus|Sus scrofa|2013	Porcine_circovirus_2	Sus scrofa	Sus	Suidae	Artiodactyla	Mammalia	2013
221	MF314265.1|Porcine_circovirus_2|Mammalia|Artiodactyla|Suidae|Sus|Sus scrofa|2013	Porcine_circovirus_2	Sus scrofa	Sus	Suidae	Artiodactyla	Mammalia	2013
222	MF314264.1|Porcine_circovirus_2|Mammalia|Artiodactyla|Suidae|Sus|Sus scrofa|2013	Porcine_circovirus_2	Sus scrofa	Sus	Suidae	Artiodactyla	Mammalia	2013
223	MF314263.1|Porcine_circovirus_2|Mammalia|Artiodactyla|Suidae|Sus|Sus scrofa|2013	Porcine_circovirus_2	Sus scrofa	Sus	Suidae	Artiodactyla	Mammalia	2013
224	MF314262.1|Porcine_circovirus_2|Mammalia|Artiodactyla|Suidae|Sus|Sus scrofa|2013	Porcine_circovirus_2	Sus scrofa	Sus	Suidae	Artiodactyla	Mammalia	2013
225	MF314261.1|Porcine_circovirus_2|Mammalia|Artiodactyla|Suidae|Sus|Sus scrofa|2012	Porcine_circovirus_2	Sus scrofa	Sus	Suidae	Artiodactyla	Mammalia	2012
226	MF314260.1|Porcine_circovirus_2|Mammalia|Artiodactyla|Suidae|Sus|Sus scrofa|2012	Porcine_circovirus_2	Sus scrofa	Sus	Suidae	Artiodactyla	Mammalia	2012
227	MF314259.1|Porcine_circovirus_2|Mammalia|Artiodactyla|Suidae|Sus|Sus scrofa|2012	Porcine_circovirus_2	Sus scrofa	Sus	Suidae	Artiodactyla	Mammalia	2012
228	MF314258.1|Porcine_circovirus_2|Mammalia|Artiodactyla|Suidae|Sus|Sus scrofa|2012	Porcine_circovirus_2	Sus scrofa	Sus	Suidae	Artiodactyla	Mammalia	2012
229	MF314257.1|Porcine_circovirus_2|Mammalia|Artiodactyla|Suidae|Sus|Sus scrofa|2012	Porcine_circovirus_2	Sus scrofa	Sus	Suidae	Artiodactyla	Mammalia	2012
230	MF314256.1|Porcine_circovirus_2|Mammalia|Artiodactyla|Suidae|Sus|Sus scrofa|2012	Porcine_circovirus_2	Sus scrofa	Sus	Suidae	Artiodactyla	Mammalia	2012
231	MF314255.1|Porcine_circovirus_2|Mammalia|Artiodactyla|Suidae|Sus|Sus scrofa|2012	Porcine_circovirus_2	Sus scrofa	Sus	Suidae	Artiodactyla	Mammalia	2012
232	MF314254.1|Porcine_circovirus_2|Mammalia|Artiodactyla|Suidae|Sus|Sus scrofa|2012	Porcine_circovirus_2	Sus scrofa	Sus	Suidae	Artiodactyla	Mammalia	2012
233	MF314253.1|Porcine_circovirus_2|Mammalia|Artiodactyla|Suidae|Sus|Sus scrofa|2012	Porcine_circovirus_2	Sus scrofa	Sus	Suidae	Artiodactyla	Mammalia	2012
234	MF314252.1|Porcine_circovirus_2|Mammalia|Artiodactyla|Suidae|Sus|Sus scrofa|2012	Porcine_circovirus_2	Sus scrofa	Sus	Suidae	Artiodactyla	Mammalia	2012
235	MF314251.1|Porcine_circovirus_2|Mammalia|Artiodactyla|Suidae|Sus|Sus scrofa|2012	Porcine_circovirus_2	Sus scrofa	Sus	Suidae	Artiodactyla	Mammalia	2012
236	MF314250.1|Porcine_circovirus_2|Mammalia|Artiodactyla|Suidae|Sus|Sus scrofa|2012	Porcine_circovirus_2	Sus scrofa	Sus	Suidae	Artiodactyla	Mammalia	2012
237	MF314249.1|Porcine_circovirus_2|Mammalia|Artiodactyla|Suidae|Sus|Sus scrofa|2012	Porcine_circovirus_2	Sus scrofa	Sus	Suidae	Artiodactyla	Mammalia	2012
238	MF314248.1|Porcine_circovirus_2|Mammalia|Artiodactyla|Suidae|Sus|Sus scrofa|2012	Porcine_circovirus_2	Sus scrofa	Sus	Suidae	Artiodactyla	Mammalia	2012
239	MF314247.1|Porcine_circovirus_2|Mammalia|Artiodactyla|Suidae|Sus|Sus scrofa|2012	Porcine_circovirus_2	Sus scrofa	Sus	Suidae	Artiodactyla	Mammalia	2012
240	MF314246.1|Porcine_circovirus_2|Mammalia|Artiodactyla|Suidae|Sus|Sus scrofa|2012	Porcine_circovirus_2	Sus scrofa	Sus	Suidae	Artiodactyla	Mammalia	2012
241	MF314245.1|Porcine_circovirus_2|Mammalia|Artiodactyla|Suidae|Sus|Sus scrofa|2012	Porcine_circovirus_2	Sus scrofa	Sus	Suidae	Artiodactyla	Mammalia	2012
242	MF314244.1|Porcine_circovirus_2|Mammalia|Artiodactyla|Suidae|Sus|Sus scrofa|2012	Porcine_circovirus_2	Sus scrofa	Sus	Suidae	Artiodactyla	Mammalia	2012
243	MF314243.1|Porcine_circovirus_2|Mammalia|Artiodactyla|Suidae|Sus|Sus scrofa|2012	Porcine_circovirus_2	Sus scrofa	Sus	Suidae	Artiodactyla	Mammalia	2012
244	MF314242.1|Porcine_circovirus_2|Mammalia|Artiodactyla|Suidae|Sus|Sus scrofa|2012	Porcine_circovirus_2	Sus scrofa	Sus	Suidae	Artiodactyla	Mammalia	2012
245	MF314241.1|Porcine_circovirus_2|Mammalia|Artiodactyla|Suidae|Sus|Sus scrofa|2012	Porcine_circovirus_2	Sus scrofa	Sus	Suidae	Artiodactyla	Mammalia	2012
246	MF314240.1|Porcine_circovirus_2|Mammalia|Artiodactyla|Suidae|Sus|Sus scrofa|2012	Porcine_circovirus_2	Sus scrofa	Sus	Suidae	Artiodactyla	Mammalia	2012
247	MF314239.1|Porcine_circovirus_2|Mammalia|Artiodactyla|Suidae|Sus|Sus scrofa|2012	Porcine_circovirus_2	Sus scrofa	Sus	Suidae	Artiodactyla	Mammalia	2012
248	MF314238.1|Porcine_circovirus_2|Mammalia|Artiodactyla|Suidae|Sus|Sus scrofa|2012	Porcine_circovirus_2	Sus scrofa	Sus	Suidae	Artiodactyla	Mammalia	2012
249	MF314237.1|Porcine_circovirus_2|Mammalia|Artiodactyla|Suidae|Sus|Sus scrofa|2012	Porcine_circovirus_2	Sus scrofa	Sus	Suidae	Artiodactyla	Mammalia	2012
250	MF314236.1|Porcine_circovirus_2|Mammalia|Artiodactyla|Suidae|Sus|Sus scrofa|2012	Porcine_circovirus_2	Sus scrofa	Sus	Suidae	Artiodactyla	Mammalia	2012
251	MF314235.1|Porcine_circovirus_2|Mammalia|Artiodactyla|Suidae|Sus|Sus scrofa|2012	Porcine_circovirus_2	Sus scrofa	Sus	Suidae	Artiodactyla	Mammalia	2012
252	MF314234.1|Porcine_circovirus_2|Mammalia|Artiodactyla|Suidae|Sus|Sus scrofa|2012	Porcine_circovirus_2	Sus scrofa	Sus	Suidae	Artiodactyla	Mammalia	2012
253	MF314233.1|Porcine_circovirus_2|Mammalia|Artiodactyla|Suidae|Sus|Sus scrofa|2012	Porcine_circovirus_2	Sus scrofa	Sus	Suidae	Artiodactyla	Mammalia	2012
254	MF314232.1|Porcine_circovirus_2|Mammalia|Artiodactyla|Suidae|Sus|Sus scrofa|2012	Porcine_circovirus_2	Sus scrofa	Sus	Suidae	Artiodactyla	Mammalia	2012
255	MF314231.1|Porcine_circovirus_2|Mammalia|Artiodactyla|Suidae|Sus|Sus scrofa|2012	Porcine_circovirus_2	Sus scrofa	Sus	Suidae	Artiodactyla	Mammalia	2012
256	MF314230.1|Porcine_circovirus_2|Mammalia|Artiodactyla|Suidae|Sus|Sus scrofa|2012	Porcine_circovirus_2	Sus scrofa	Sus	Suidae	Artiodactyla	Mammalia	2012
257	MF314229.1|Porcine_circovirus_2|Mammalia|Artiodactyla|Suidae|Sus|Sus scrofa|2012	Porcine_circovirus_2	Sus scrofa	Sus	Suidae	Artiodactyla	Mammalia	2012
258	MF314228.1|Porcine_circovirus_2|Mammalia|Artiodactyla|Suidae|Sus|Sus scrofa|2012	Porcine_circovirus_2	Sus scrofa	Sus	Suidae	Artiodactyla	Mammalia	2012
259	MF314227.1|Porcine_circovirus_2|Mammalia|Artiodactyla|Suidae|Sus|Sus scrofa|2012	Porcine_circovirus_2	Sus scrofa	Sus	Suidae	Artiodactyla	Mammalia	2012
260	MF314226.1|Porcine_circovirus_2|Mammalia|Artiodactyla|Suidae|Sus|Sus scrofa|2011	Porcine_circovirus_2	Sus scrofa	Sus	Suidae	Artiodactyla	Mammalia	2011
261	MF314225.1|Porcine_circovirus_2|Mammalia|Artiodactyla|Suidae|Sus|Sus scrofa|2011	Porcine_circovirus_2	Sus scrofa	Sus	Suidae	Artiodactyla	Mammalia	2011
262	MF314224.1|Porcine_circovirus_2|Mammalia|Artiodactyla|Suidae|Sus|Sus scrofa|2011	Porcine_circovirus_2	Sus scrofa	Sus	Suidae	Artiodactyla	Mammalia	2011
263	MF314223.1|Porcine_circovirus_2|Mammalia|Artiodactyla|Suidae|Sus|Sus scrofa|2011	Porcine_circovirus_2	Sus scrofa	Sus	Suidae	Artiodactyla	Mammalia	2011
264	MF314222.1|Porcine_circovirus_2|Mammalia|Artiodactyla|Suidae|Sus|Sus scrofa|2011	Porcine_circovirus_2	Sus scrofa	Sus	Suidae	Artiodactyla	Mammalia	2011
265	MF314221.1|Porcine_circovirus_2|Mammalia|Artiodactyla|Suidae|Sus|Sus scrofa|2011	Porcine_circovirus_2	Sus scrofa	Sus	Suidae	Artiodactyla	Mammalia	2011
266	MF314220.1|Porcine_circovirus_2|Mammalia|Artiodactyla|Suidae|Sus|Sus scrofa|2011	Porcine_circovirus_2	Sus scrofa	Sus	Suidae	Artiodactyla	Mammalia	2011
267	MF314219.1|Porcine_circovirus_2|Mammalia|Artiodactyla|Suidae|Sus|Sus scrofa|2010	Porcine_circovirus_2	Sus scrofa	Sus	Suidae	Artiodactyla	Mammalia	2010
268	MF314218.1|Porcine_circovirus_2|Mammalia|Artiodactyla|Suidae|Sus|Sus scrofa|2010	Porcine_circovirus_2	Sus scrofa	Sus	Suidae	Artiodactyla	Mammalia	2010
269	MF314217.1|Porcine_circovirus_2|Mammalia|Artiodactyla|Suidae|Sus|Sus scrofa|2010	Porcine_circovirus_2	Sus scrofa	Sus	Suidae	Artiodactyla	Mammalia	2010
270	MF314216.1|Porcine_circovirus_2|Mammalia|Artiodactyla|Suidae|Sus|Sus scrofa|2010	Porcine_circovirus_2	Sus scrofa	Sus	Suidae	Artiodactyla	Mammalia	2010
271	MF314215.1|Porcine_circovirus_2|Mammalia|Artiodactyla|Suidae|Sus|Sus scrofa|2010	Porcine_circovirus_2	Sus scrofa	Sus	Suidae	Artiodactyla	Mammalia	2010
272	MF314214.1|Porcine_circovirus_2|Mammalia|Artiodactyla|Suidae|Sus|Sus scrofa|2010	Porcine_circovirus_2	Sus scrofa	Sus	Suidae	Artiodactyla	Mammalia	2010
273	MF314213.1|Porcine_circovirus_2|Mammalia|Artiodactyla|Suidae|Sus|Sus scrofa|2010	Porcine_circovirus_2	Sus scrofa	Sus	Suidae	Artiodactyla	Mammalia	2010
274	MF314212.1|Porcine_circovirus_2|Mammalia|Artiodactyla|Suidae|Sus|Sus scrofa|2010	Porcine_circovirus_2	Sus scrofa	Sus	Suidae	Artiodactyla	Mammalia	2010
275	MF314211.1|Porcine_circovirus_2|Mammalia|Artiodactyla|Suidae|Sus|Sus scrofa|2010	Porcine_circovirus_2	Sus scrofa	Sus	Suidae	Artiodactyla	Mammalia	2010
276	MF314210.1|Porcine_circovirus_2|Mammalia|Artiodactyla|Suidae|Sus|Sus scrofa|2010	Porcine_circovirus_2	Sus scrofa	Sus	Suidae	Artiodactyla	Mammalia	2010
277	MF314209.1|Porcine_circovirus_2|Mammalia|Artiodactyla|Suidae|Sus|Sus scrofa|2010	Porcine_circovirus_2	Sus scrofa	Sus	Suidae	Artiodactyla	Mammalia	2010
278	MF314208.1|Porcine_circovirus_2|Mammalia|Artiodactyla|Suidae|Sus|Sus scrofa|2010	Porcine_circovirus_2	Sus scrofa	Sus	Suidae	Artiodactyla	Mammalia	2010
279	MF314207.1|Porcine_circovirus_2|Mammalia|Artiodactyla|Suidae|Sus|Sus scrofa|2010	Porcine_circovirus_2	Sus scrofa	Sus	Suidae	Artiodactyla	Mammalia	2010
280	MF314206.1|Porcine_circovirus_2|Mammalia|Artiodactyla|Suidae|Sus|Sus scrofa|2010	Porcine_circovirus_2	Sus scrofa	Sus	Suidae	Artiodactyla	Mammalia	2010
281	MF314205.1|Porcine_circovirus_2|Mammalia|Artiodactyla|Suidae|Sus|Sus scrofa|2010	Porcine_circovirus_2	Sus scrofa	Sus	Suidae	Artiodactyla	Mammalia	2010
282	MF314204.1|Porcine_circovirus_2|Mammalia|Artiodactyla|Suidae|Sus|Sus scrofa|2010	Porcine_circovirus_2	Sus scrofa	Sus	Suidae	Artiodactyla	Mammalia	2010
283	MF314203.1|Porcine_circovirus_2|Mammalia|Artiodactyla|Suidae|Sus|Sus scrofa|2010	Porcine_circovirus_2	Sus scrofa	Sus	Suidae	Artiodactyla	Mammalia	2010
284	MF314202.1|Porcine_circovirus_2|Mammalia|Artiodactyla|Suidae|Sus|Sus scrofa|2010	Porcine_circovirus_2	Sus scrofa	Sus	Suidae	Artiodactyla	Mammalia	2010
285	MF314201.1|Porcine_circovirus_2|Mammalia|Artiodactyla|Suidae|Sus|Sus scrofa|2009	Porcine_circovirus_2	Sus scrofa	Sus	Suidae	Artiodactyla	Mammalia	2009
286	MF314200.1|Porcine_circovirus_2|Mammalia|Artiodactyla|Suidae|Sus|Sus scrofa|2009	Porcine_circovirus_2	Sus scrofa	Sus	Suidae	Artiodactyla	Mammalia	2009
287	MF314199.1|Porcine_circovirus_2|Mammalia|Artiodactyla|Suidae|Sus|Sus scrofa|2009	Porcine_circovirus_2	Sus scrofa	Sus	Suidae	Artiodactyla	Mammalia	2009
288	MF314198.1|Porcine_circovirus_2|Mammalia|Artiodactyla|Suidae|Sus|Sus scrofa|2009	Porcine_circovirus_2	Sus scrofa	Sus	Suidae	Artiodactyla	Mammalia	2009
289	MF314197.1|Porcine_circovirus_2|Mammalia|Artiodactyla|Suidae|Sus|Sus scrofa|2009	Porcine_circovirus_2	Sus scrofa	Sus	Suidae	Artiodactyla	Mammalia	2009
290	MF314196.1|Porcine_circovirus_2|Mammalia|Artiodactyla|Suidae|Sus|Sus scrofa|2009	Porcine_circovirus_2	Sus scrofa	Sus	Suidae	Artiodactyla	Mammalia	2009
291	KX960949.1|Porcine_circovirus_2|Mammalia|Artiodactyla|Suidae|Sus|Sus scrofa|2013	Porcine_circovirus_2	Sus scrofa	Sus	Suidae	Artiodactyla	Mammalia	2013
292	KX960948.1|Porcine_circovirus_2|Mammalia|Artiodactyla|Suidae|Sus|Sus scrofa|2013	Porcine_circovirus_2	Sus scrofa	Sus	Suidae	Artiodactyla	Mammalia	2013
293	KX960947.1|Porcine_circovirus_2|Mammalia|Artiodactyla|Suidae|Sus|Sus scrofa|2013	Porcine_circovirus_2	Sus scrofa	Sus	Suidae	Artiodactyla	Mammalia	2013
294	KX960946.1|Porcine_circovirus_2|Mammalia|Artiodactyla|Suidae|Sus|Sus scrofa|2013	Porcine_circovirus_2	Sus scrofa	Sus	Suidae	Artiodactyla	Mammalia	2013
295	KX960945.1|Porcine_circovirus_2|Mammalia|Artiodactyla|Suidae|Sus|Sus scrofa|2013	Porcine_circovirus_2	Sus scrofa	Sus	Suidae	Artiodactyla	Mammalia	2013
296	KX960944.1|Porcine_circovirus_2|Mammalia|Artiodactyla|Suidae|Sus|Sus scrofa|2014	Porcine_circovirus_2	Sus scrofa	Sus	Suidae	Artiodactyla	Mammalia	2014
297	KX960943.1|Porcine_circovirus_2|Mammalia|Artiodactyla|Suidae|Sus|Sus scrofa|2013	Porcine_circovirus_2	Sus scrofa	Sus	Suidae	Artiodactyla	Mammalia	2013
298	KX960942.1|Porcine_circovirus_2|Mammalia|Artiodactyla|Suidae|Sus|Sus scrofa|2014	Porcine_circovirus_2	Sus scrofa	Sus	Suidae	Artiodactyla	Mammalia	2014
299	KX960941.1|Porcine_circovirus_2|Mammalia|Artiodactyla|Suidae|Sus|Sus scrofa|2013	Porcine_circovirus_2	Sus scrofa	Sus	Suidae	Artiodactyla	Mammalia	2013
300	KX960940.1|Porcine_circovirus_2|Mammalia|Artiodactyla|Suidae|Sus|Sus scrofa|2012	Porcine_circovirus_2	Sus scrofa	Sus	Suidae	Artiodactyla	Mammalia	2012
301	KX960939.1|Porcine_circovirus_2|Mammalia|Artiodactyla|Suidae|Sus|Sus scrofa|2012	Porcine_circovirus_2	Sus scrofa	Sus	Suidae	Artiodactyla	Mammalia	2012
302	KX960938.1|Porcine_circovirus_2|Mammalia|Artiodactyla|Suidae|Sus|Sus scrofa|2012	Porcine_circovirus_2	Sus scrofa	Sus	Suidae	Artiodactyla	Mammalia	2012
303	KX960937.1|Porcine_circovirus_2|Mammalia|Artiodactyla|Suidae|Sus|Sus scrofa|2012	Porcine_circovirus_2	Sus scrofa	Sus	Suidae	Artiodactyla	Mammalia	2012
304	KX960936.1|Porcine_circovirus_2|Mammalia|Artiodactyla|Suidae|Sus|Sus scrofa|2012	Porcine_circovirus_2	Sus scrofa	Sus	Suidae	Artiodactyla	Mammalia	2012
305	KX960935.1|Porcine_circovirus_2|Mammalia|Artiodactyla|Suidae|Sus|Sus scrofa|2012	Porcine_circovirus_2	Sus scrofa	Sus	Suidae	Artiodactyla	Mammalia	2012
306	KX960934.1|Porcine_circovirus_2|Mammalia|Artiodactyla|Suidae|Sus|Sus scrofa|2012	Porcine_circovirus_2	Sus scrofa	Sus	Suidae	Artiodactyla	Mammalia	2012
307	KX960933.1|Porcine_circovirus_2|Mammalia|Artiodactyla|Suidae|Sus|Sus scrofa|2012	Porcine_circovirus_2	Sus scrofa	Sus	Suidae	Artiodactyla	Mammalia	2012
308	KX960932.1|Porcine_circovirus_2|Mammalia|Artiodactyla|Suidae|Sus|Sus scrofa|2012	Porcine_circovirus_2	Sus scrofa	Sus	Suidae	Artiodactyla	Mammalia	2012
309	KX960931.1|Porcine_circovirus_2|Mammalia|Artiodactyla|Suidae|Sus|Sus scrofa|2011	Porcine_circovirus_2	Sus scrofa	Sus	Suidae	Artiodactyla	Mammalia	2011
310	KX960930.1|Porcine_circovirus_2|Mammalia|Artiodactyla|Suidae|Sus|Sus scrofa|2011	Porcine_circovirus_2	Sus scrofa	Sus	Suidae	Artiodactyla	Mammalia	2011
311	KX960929.1|Porcine_circovirus_2|Mammalia|Artiodactyla|Suidae|Sus|Sus scrofa|2011	Porcine_circovirus_2	Sus scrofa	Sus	Suidae	Artiodactyla	Mammalia	2011
312	KX960928.1|Porcine_circovirus_2|Mammalia|Artiodactyla|Suidae|Sus|Sus scrofa|2011	Porcine_circovirus_2	Sus scrofa	Sus	Suidae	Artiodactyla	Mammalia	2011
313	KX960927.1|Porcine_circovirus_2|Mammalia|Artiodactyla|Suidae|Sus|Sus scrofa|2011	Porcine_circovirus_2	Sus scrofa	Sus	Suidae	Artiodactyla	Mammalia	2011
314	KX960926.1|Porcine_circovirus_2|Mammalia|Artiodactyla|Suidae|Sus|Sus scrofa|2011	Porcine_circovirus_2	Sus scrofa	Sus	Suidae	Artiodactyla	Mammalia	2011
315	KX960925.1|Porcine_circovirus_2|Mammalia|Artiodactyla|Suidae|Sus|Sus scrofa|2011	Porcine_circovirus_2	Sus scrofa	Sus	Suidae	Artiodactyla	Mammalia	2011
316	KX960924.1|Porcine_circovirus_2|Mammalia|Artiodactyla|Suidae|Sus|Sus scrofa|2011	Porcine_circovirus_2	Sus scrofa	Sus	Suidae	Artiodactyla	Mammalia	2011
317	KX960923.1|Porcine_circovirus_2|Mammalia|Artiodactyla|Suidae|Sus|Sus scrofa|2010	Porcine_circovirus_2	Sus scrofa	Sus	Suidae	Artiodactyla	Mammalia	2010
318	KX960922.1|Porcine_circovirus_2|Mammalia|Artiodactyla|Suidae|Sus|Sus scrofa|2011	Porcine_circovirus_2	Sus scrofa	Sus	Suidae	Artiodactyla	Mammalia	2011
319	KX960921.1|Porcine_circovirus_2|Mammalia|Artiodactyla|Suidae|Sus|Sus scrofa|2010	Porcine_circovirus_2	Sus scrofa	Sus	Suidae	Artiodactyla	Mammalia	2010
320	KX960920.1|Porcine_circovirus_2|Mammalia|Artiodactyla|Suidae|Sus|Sus scrofa|2010	Porcine_circovirus_2	Sus scrofa	Sus	Suidae	Artiodactyla	Mammalia	2010
321	KX960919.1|Porcine_circovirus_2|Mammalia|Artiodactyla|Suidae|Sus|Sus scrofa|2010	Porcine_circovirus_2	Sus scrofa	Sus	Suidae	Artiodactyla	Mammalia	2010
322	KX960918.1|Porcine_circovirus_2|Mammalia|Artiodactyla|Suidae|Sus|Sus scrofa|2011	Porcine_circovirus_2	Sus scrofa	Sus	Suidae	Artiodactyla	Mammalia	2011
323	KX960917.1|Porcine_circovirus_2|Mammalia|Artiodactyla|Suidae|Sus|Sus scrofa|2002	Porcine_circovirus_2	Sus scrofa	Sus	Suidae	Artiodactyla	Mammalia	2002
324	KX960916.1|Porcine_circovirus_2|Mammalia|Artiodactyla|Suidae|Sus|Sus scrofa|2010	Porcine_circovirus_2	Sus scrofa	Sus	Suidae	Artiodactyla	Mammalia	2010
325	MF084994.1|Porcine_circovirus_3|Mammalia|Artiodactyla|Suidae|Sus|Sus scrofa|2016	Porcine_circovirus_3	Sus scrofa	Sus	Suidae	Artiodactyla	Mammalia	2016
326	KX929019.1|Porcine_circovirus_2|Mammalia|Artiodactyla|Suidae|Sus|Sus scrofa|2015	Porcine_circovirus_2	Sus scrofa	Sus	Suidae	Artiodactyla	Mammalia	2015
327	KX929018.1|Porcine_circovirus_2|Mammalia|Artiodactyla|Suidae|Sus|Sus scrofa|2015	Porcine_circovirus_2	Sus scrofa	Sus	Suidae	Artiodactyla	Mammalia	2015
328	KX929017.1|Porcine_circovirus_2|Mammalia|Artiodactyla|Suidae|Sus|Sus scrofa|2015	Porcine_circovirus_2	Sus scrofa	Sus	Suidae	Artiodactyla	Mammalia	2015
329	KX929016.1|Porcine_circovirus_2|Mammalia|Artiodactyla|Suidae|Sus|Sus scrofa|2015	Porcine_circovirus_2	Sus scrofa	Sus	Suidae	Artiodactyla	Mammalia	2015
330	KX929015.1|Porcine_circovirus_2|Mammalia|Artiodactyla|Suidae|Sus|Sus scrofa|2015	Porcine_circovirus_2	Sus scrofa	Sus	Suidae	Artiodactyla	Mammalia	2015
331	KX929014.1|Porcine_circovirus_2|Mammalia|Artiodactyla|Suidae|Sus|Sus scrofa|2015	Porcine_circovirus_2	Sus scrofa	Sus	Suidae	Artiodactyla	Mammalia	2015
332	KX929013.1|Porcine_circovirus_2|Mammalia|Artiodactyla|Suidae|Sus|Sus scrofa|2015	Porcine_circovirus_2	Sus scrofa	Sus	Suidae	Artiodactyla	Mammalia	2015
333	KX929012.1|Porcine_circovirus_2|Mammalia|Artiodactyla|Suidae|Sus|Sus scrofa|2015	Porcine_circovirus_2	Sus scrofa	Sus	Suidae	Artiodactyla	Mammalia	2015
334	KX929011.1|Porcine_circovirus_2|Mammalia|Artiodactyla|Suidae|Sus|Sus scrofa|2015	Porcine_circovirus_2	Sus scrofa	Sus	Suidae	Artiodactyla	Mammalia	2015
335	KX929010.1|Porcine_circovirus_2|Mammalia|Artiodactyla|Suidae|Sus|Sus scrofa|2015	Porcine_circovirus_2	Sus scrofa	Sus	Suidae	Artiodactyla	Mammalia	2015
336	KX929009.1|Porcine_circovirus_2|Mammalia|Artiodactyla|Suidae|Sus|Sus scrofa|2015	Porcine_circovirus_2	Sus scrofa	Sus	Suidae	Artiodactyla	Mammalia	2015
337	KX929008.1|Porcine_circovirus_2|Mammalia|Artiodactyla|Suidae|Sus|Sus scrofa|2015	Porcine_circovirus_2	Sus scrofa	Sus	Suidae	Artiodactyla	Mammalia	2015
338	KX929007.1|Porcine_circovirus_2|Mammalia|Artiodactyla|Suidae|Sus|Sus scrofa|2015	Porcine_circovirus_2	Sus scrofa	Sus	Suidae	Artiodactyla	Mammalia	2015
339	KX929006.1|Porcine_circovirus_2|Mammalia|Artiodactyla|Suidae|Sus|Sus scrofa|2015	Porcine_circovirus_2	Sus scrofa	Sus	Suidae	Artiodactyla	Mammalia	2015
340	KX929005.1|Porcine_circovirus_2|Mammalia|Artiodactyla|Suidae|Sus|Sus scrofa|2015	Porcine_circovirus_2	Sus scrofa	Sus	Suidae	Artiodactyla	Mammalia	2015
341	KX929004.1|Porcine_circovirus_2|Mammalia|Artiodactyla|Suidae|Sus|Sus scrofa|2015	Porcine_circovirus_2	Sus scrofa	Sus	Suidae	Artiodactyla	Mammalia	2015
342	KX929003.1|Porcine_circovirus_2|Mammalia|Artiodactyla|Suidae|Sus|Sus scrofa|2015	Porcine_circovirus_2	Sus scrofa	Sus	Suidae	Artiodactyla	Mammalia	2015
343	KX929002.1|Porcine_circovirus_2|Mammalia|Artiodactyla|Suidae|Sus|Sus scrofa|2015	Porcine_circovirus_2	Sus scrofa	Sus	Suidae	Artiodactyla	Mammalia	2015
344	KX929001.1|Porcine_circovirus_2|Mammalia|Artiodactyla|Suidae|Sus|Sus scrofa|2015	Porcine_circovirus_2	Sus scrofa	Sus	Suidae	Artiodactyla	Mammalia	2015
345	KX929000.1|Porcine_circovirus_2|Mammalia|Artiodactyla|Suidae|Sus|Sus scrofa|2015	Porcine_circovirus_2	Sus scrofa	Sus	Suidae	Artiodactyla	Mammalia	2015
346	KX928999.1|Porcine_circovirus_2|Mammalia|Artiodactyla|Suidae|Sus|Sus scrofa|2015	Porcine_circovirus_2	Sus scrofa	Sus	Suidae	Artiodactyla	Mammalia	2015
347	KX928998.1|Porcine_circovirus_2|Mammalia|Artiodactyla|Suidae|Sus|Sus scrofa|2015	Porcine_circovirus_2	Sus scrofa	Sus	Suidae	Artiodactyla	Mammalia	2015
348	KX928997.1|Porcine_circovirus_2|Mammalia|Artiodactyla|Suidae|Sus|Sus scrofa|2015	Porcine_circovirus_2	Sus scrofa	Sus	Suidae	Artiodactyla	Mammalia	2015
349	KX928996.1|Porcine_circovirus_2|Mammalia|Artiodactyla|Suidae|Sus|Sus scrofa|2015	Porcine_circovirus_2	Sus scrofa	Sus	Suidae	Artiodactyla	Mammalia	2015
350	KX928995.1|Porcine_circovirus_2|Mammalia|Artiodactyla|Suidae|Sus|Sus scrofa|2015	Porcine_circovirus_2	Sus scrofa	Sus	Suidae	Artiodactyla	Mammalia	2015
351	KX928994.1|Porcine_circovirus_2|Mammalia|Artiodactyla|Suidae|Sus|Sus scrofa|2015	Porcine_circovirus_2	Sus scrofa	Sus	Suidae	Artiodactyla	Mammalia	2015
352	KX928993.1|Porcine_circovirus_2|Mammalia|Artiodactyla|Suidae|Sus|Sus scrofa|2015	Porcine_circovirus_2	Sus scrofa	Sus	Suidae	Artiodactyla	Mammalia	2015
353	MF611878.1|Porcine_circovirus_3|Mammalia|Artiodactyla|Suidae|Sus|Sus scrofa|2016	Porcine_circovirus_3	Sus scrofa	Sus	Suidae	Artiodactyla	Mammalia	2016
354	MF611877.1|Porcine_circovirus_3|Mammalia|Artiodactyla|Suidae|Sus|Sus scrofa|2016	Porcine_circovirus_3	Sus scrofa	Sus	Suidae	Artiodactyla	Mammalia	2016
355	MF611876.1|Porcine_circovirus_3|Mammalia|Artiodactyla|Suidae|Sus|Sus scrofa|2016	Porcine_circovirus_3	Sus scrofa	Sus	Suidae	Artiodactyla	Mammalia	2016
356	KX808477.1|Porcine_circovirus_2|Mammalia|Artiodactyla|Suidae|Sus|Sus scrofa|2015	Porcine_circovirus_2	Sus scrofa	Sus	Suidae	Artiodactyla	Mammalia	2015
357	KX808476.1|Porcine_circovirus_2|Mammalia|Artiodactyla|Suidae|Sus|Sus scrofa|2015	Porcine_circovirus_2	Sus scrofa	Sus	Suidae	Artiodactyla	Mammalia	2015
358	KX808475.1|Porcine_circovirus_2|Mammalia|Artiodactyla|Suidae|Sus|Sus scrofa|2015	Porcine_circovirus_2	Sus scrofa	Sus	Suidae	Artiodactyla	Mammalia	2015
359	KX808474.1|Porcine_circovirus_2|Mammalia|Artiodactyla|Suidae|Sus|Sus scrofa|2015	Porcine_circovirus_2	Sus scrofa	Sus	Suidae	Artiodactyla	Mammalia	2015
360	KX808473.1|Porcine_circovirus_2|Mammalia|Artiodactyla|Suidae|Sus|Sus scrofa|2015	Porcine_circovirus_2	Sus scrofa	Sus	Suidae	Artiodactyla	Mammalia	2015
361	KX808472.1|Porcine_circovirus_2|Mammalia|Artiodactyla|Suidae|Sus|Sus scrofa|2015	Porcine_circovirus_2	Sus scrofa	Sus	Suidae	Artiodactyla	Mammalia	2015
362	KX808471.1|Porcine_circovirus_2|Mammalia|Artiodactyla|Suidae|Sus|Sus scrofa|2015	Porcine_circovirus_2	Sus scrofa	Sus	Suidae	Artiodactyla	Mammalia	2015
363	KX808470.1|Porcine_circovirus_2|Mammalia|Artiodactyla|Suidae|Sus|Sus scrofa|2015	Porcine_circovirus_2	Sus scrofa	Sus	Suidae	Artiodactyla	Mammalia	2015
364	KX808469.1|Porcine_circovirus_2|Mammalia|Artiodactyla|Suidae|Sus|Sus scrofa|2015	Porcine_circovirus_2	Sus scrofa	Sus	Suidae	Artiodactyla	Mammalia	2015
365	KX808468.1|Porcine_circovirus_2|Mammalia|Artiodactyla|Suidae|Sus|Sus scrofa|2015	Porcine_circovirus_2	Sus scrofa	Sus	Suidae	Artiodactyla	Mammalia	2015
366	KX808467.1|Porcine_circovirus_2|Mammalia|Artiodactyla|Suidae|Sus|Sus scrofa|2015	Porcine_circovirus_2	Sus scrofa	Sus	Suidae	Artiodactyla	Mammalia	2015
367	KX808466.1|Porcine_circovirus_2|Mammalia|Artiodactyla|Suidae|Sus|Sus scrofa|2015	Porcine_circovirus_2	Sus scrofa	Sus	Suidae	Artiodactyla	Mammalia	2015
368	KX808465.1|Porcine_circovirus_2|Mammalia|Artiodactyla|Suidae|Sus|Sus scrofa|2015	Porcine_circovirus_2	Sus scrofa	Sus	Suidae	Artiodactyla	Mammalia	2015
369	KX808464.1|Porcine_circovirus_2|Mammalia|Artiodactyla|Suidae|Sus|Sus scrofa|2015	Porcine_circovirus_2	Sus scrofa	Sus	Suidae	Artiodactyla	Mammalia	2015
370	KX904946.1|Porcine_circovirus_2|Mammalia|Artiodactyla|Suidae|Sus|Sus scrofa|2010	Porcine_circovirus_2	Sus scrofa	Sus	Suidae	Artiodactyla	Mammalia	2010
371	NC_035799.1|Bat_circovirus|Mammalia|Chiroptera|Vespertilionidae|Vespertilio|Vespertilio sinensis|NA	Bat_circovirus	Vespertilio sinensis	Vespertilio	Vespertilionidae	Chiroptera	Mammalia	NA
372	MF664484.1|Columbid_circovirus|Aves|Columbiformes|Columbidae|Columba|Columba livia|2016	Columbid_circovirus	Columba livia	Columba	Columbidae	Columbiformes	Aves	2016
373	MF664482.1|Columbid_circovirus|Aves|Columbiformes|Columbidae|Columba|Columba livia|2016	Columbid_circovirus	Columba livia	Columba	Columbidae	Columbiformes	Aves	2016
374	MF664481.1|Columbid_circovirus|Aves|Columbiformes|Columbidae|Columba|Columba livia|2016	Columbid_circovirus	Columba livia	Columba	Columbidae	Columbiformes	Aves	2016
375	KX827790.1|Porcine_circovirus_1|Mammalia|Artiodactyla|Suidae|Sus|Sus scrofa|2015	Porcine_circovirus_1	Sus scrofa	Sus	Suidae	Artiodactyla	Mammalia	2015
376	KX827789.1|Porcine_circovirus_1|Mammalia|Artiodactyla|Suidae|Sus|Sus scrofa|2015	Porcine_circovirus_1	Sus scrofa	Sus	Suidae	Artiodactyla	Mammalia	2015
377	KX827788.1|Porcine_circovirus_1|Mammalia|Artiodactyla|Suidae|Sus|Sus scrofa|2015	Porcine_circovirus_1	Sus scrofa	Sus	Suidae	Artiodactyla	Mammalia	2015
378	KX827787.1|Porcine_circovirus_1|Mammalia|Artiodactyla|Suidae|Sus|Sus scrofa|2015	Porcine_circovirus_1	Sus scrofa	Sus	Suidae	Artiodactyla	Mammalia	2015
379	KX827786.1|Porcine_circovirus_1|Mammalia|Artiodactyla|Suidae|Sus|Sus scrofa|2015	Porcine_circovirus_1	Sus scrofa	Sus	Suidae	Artiodactyla	Mammalia	2015
380	KX827785.1|Porcine_circovirus_1|Mammalia|Artiodactyla|Suidae|Sus|Sus scrofa|2015	Porcine_circovirus_1	Sus scrofa	Sus	Suidae	Artiodactyla	Mammalia	2015
381	KX827784.1|Porcine_circovirus_1|Mammalia|Artiodactyla|Suidae|Sus|Sus scrofa|2015	Porcine_circovirus_1	Sus scrofa	Sus	Suidae	Artiodactyla	Mammalia	2015
382	KX827783.1|Porcine_circovirus_1|Mammalia|Artiodactyla|Suidae|Sus|Sus scrofa|2015	Porcine_circovirus_1	Sus scrofa	Sus	Suidae	Artiodactyla	Mammalia	2015
383	KX827782.1|Porcine_circovirus_1|Mammalia|Artiodactyla|Suidae|Sus|Sus scrofa|2015	Porcine_circovirus_1	Sus scrofa	Sus	Suidae	Artiodactyla	Mammalia	2015
384	KX827781.1|Porcine_circovirus_1|Mammalia|Artiodactyla|Suidae|Sus|Sus scrofa|2015	Porcine_circovirus_1	Sus scrofa	Sus	Suidae	Artiodactyla	Mammalia	2015
385	KX827780.1|Porcine_circovirus_1|Mammalia|Artiodactyla|Suidae|Sus|Sus scrofa|2015	Porcine_circovirus_1	Sus scrofa	Sus	Suidae	Artiodactyla	Mammalia	2015
386	KX827779.1|Porcine_circovirus_1|Mammalia|Artiodactyla|Suidae|Sus|Sus scrofa|2015	Porcine_circovirus_1	Sus scrofa	Sus	Suidae	Artiodactyla	Mammalia	2015
387	KX827778.1|Porcine_circovirus_1|Mammalia|Artiodactyla|Suidae|Sus|Sus scrofa|2015	Porcine_circovirus_1	Sus scrofa	Sus	Suidae	Artiodactyla	Mammalia	2015
388	KY362745.1|Mink_circovirus|Mammalia|Carnivora|Mustelidae|Mustela|Mustela lutreola|2016	Mink_circovirus	Mustela lutreola	Mustela	Mustelidae	Carnivora	Mammalia	2016
389	KY320498.1|Mink_circovirus|Mammalia|Carnivora|Mustelidae|Mustela|Mustela lutreola|2016	Mink_circovirus	Mustela lutreola	Mustela	Mustelidae	Carnivora	Mammalia	2016
390	KY421348.1|Porcine_circovirus_3|Mammalia|Artiodactyla|Suidae|Sus|Sus scrofa|2016	Porcine_circovirus_3	Sus scrofa	Sus	Suidae	Artiodactyla	Mammalia	2016
391	KY421347.1|Porcine_circovirus_3|Mammalia|Artiodactyla|Suidae|Sus|Sus scrofa|2016	Porcine_circovirus_3	Sus scrofa	Sus	Suidae	Artiodactyla	Mammalia	2016
392	KX856425.1|Porcine_circovirus_2|Mammalia|Artiodactyla|Suidae|Sus|Sus scrofa|2010	Porcine_circovirus_2	Sus scrofa	Sus	Suidae	Artiodactyla	Mammalia	2010
393	KX756996.1|Bat_circovirus|Aves|Chiroptera|Hipposideridae|Hipposideros|Hipposideros armiger|2011	Bat_circovirus	Hipposideros armiger	Hipposideros	Hipposideridae	Chiroptera	Aves	2011
394	KX756995.1|Bat_bug_circovirus|Insecta|Hemiptera|Cimicidae|Cimex|Cimex adjunctus|2014	Bat_bug_circovirus	Cimex adjunctus	Cimex	Cimicidae	Hemiptera	Insecta	2014
395	KX756994.1|Bat_circovirus|Mammalia|Chiroptera|Vespertilionidae|Vespertilio|Vespertilio sinensis|2014	Bat_circovirus	Vespertilio sinensis	Vespertilio	Vespertilionidae	Chiroptera	Mammalia	2014
396	KX756993.1|Bat_circovirus|Mammalia|Chiroptera|Vespertilionidae|Vespertilio|Vespertilio sinensis|2015	Bat_circovirus	Vespertilio sinensis	Vespertilio	Vespertilionidae	Chiroptera	Mammalia	2015
397	KX756992.1|Bat_circovirus|Mammalia|Chiroptera|Vespertilionidae|Vespertilio|Vespertilio sinensis|2015	Bat_circovirus	Vespertilio sinensis	Vespertilio	Vespertilionidae	Chiroptera	Mammalia	2015
398	KX756991.1|Bat_circovirus|Mammalia|Chiroptera|Vespertilionidae|Vespertilio|Vespertilio sinensis|2015	Bat_circovirus	Vespertilio sinensis	Vespertilio	Vespertilionidae	Chiroptera	Mammalia	2015
399	KX756990.1|Bat_circovirus|Mammalia|Chiroptera|Vespertilionidae|Vespertilio|Vespertilio sinensis|2015	Bat_circovirus	Vespertilio sinensis	Vespertilio	Vespertilionidae	Chiroptera	Mammalia	2015
400	KX756989.1|Bat_circovirus|Mammalia|Chiroptera|Vespertilionidae|Vespertilio|Vespertilio sinensis|2015	Bat_circovirus	Vespertilio sinensis	Vespertilio	Vespertilionidae	Chiroptera	Mammalia	2015
401	KX756988.1|Bat_circovirus|Mammalia|Chiroptera|Vespertilionidae|Vespertilio|Vespertilio sinensis|NA	Bat_circovirus	Vespertilio sinensis	Vespertilio	Vespertilionidae	Chiroptera	Mammalia	NA
402	KX756987.1|Bat_circovirus|Mammalia|Chiroptera|Vespertilionidae|Vespertilio|Vespertilio sinensis|NA	Bat_circovirus	Vespertilio sinensis	Vespertilio	Vespertilionidae	Chiroptera	Mammalia	NA
403	KX756986.1|Bat_circovirus|Mammalia|Chiroptera|Vespertilionidae|Vespertilio|Vespertilio sinensis|NA	Bat_circovirus	Vespertilio sinensis	Vespertilio	Vespertilionidae	Chiroptera	Mammalia	NA
404	KY484770.1|Porcine_circovirus_3|Mammalia|Artiodactyla|Suidae|Sus|Sus scrofa|2016	Porcine_circovirus_3	Sus scrofa	Sus	Suidae	Artiodactyla	Mammalia	2016
405	KY484769.1|Porcine_circovirus_3|Mammalia|Artiodactyla|Suidae|Sus|Sus scrofa|2016	Porcine_circovirus_3	Sus scrofa	Sus	Suidae	Artiodactyla	Mammalia	2016
406	KX814352.1|Porcine_circovirus_2|Mammalia|Artiodactyla|Suidae|Sus|Sus scrofa|2016	Porcine_circovirus_2	Sus scrofa	Sus	Suidae	Artiodactyla	Mammalia	2016
407	KX814351.1|Porcine_circovirus_2|Mammalia|Artiodactyla|Suidae|Sus|Sus scrofa|2016	Porcine_circovirus_2	Sus scrofa	Sus	Suidae	Artiodactyla	Mammalia	2016
408	KX814350.1|Porcine_circovirus_2|Mammalia|Artiodactyla|Suidae|Sus|Sus scrofa|2016	Porcine_circovirus_2	Sus scrofa	Sus	Suidae	Artiodactyla	Mammalia	2016
409	KX814349.1|Porcine_circovirus_2|Mammalia|Artiodactyla|Suidae|Sus|Sus scrofa|2016	Porcine_circovirus_2	Sus scrofa	Sus	Suidae	Artiodactyla	Mammalia	2016
410	KX814348.1|Porcine_circovirus_2|Mammalia|Artiodactyla|Suidae|Sus|Sus scrofa|2015	Porcine_circovirus_2	Sus scrofa	Sus	Suidae	Artiodactyla	Mammalia	2015
411	KX814347.1|Porcine_circovirus_2|Mammalia|Artiodactyla|Suidae|Sus|Sus scrofa|2015	Porcine_circovirus_2	Sus scrofa	Sus	Suidae	Artiodactyla	Mammalia	2015
412	KY865243.1|Porcine_circovirus_3|Mammalia|Artiodactyla|Suidae|Sus|Sus scrofa|2016	Porcine_circovirus_3	Sus scrofa	Sus	Suidae	Artiodactyla	Mammalia	2016
413	KY865242.1|Porcine_circovirus_3|Mammalia|Artiodactyla|Suidae|Sus|Sus scrofa|2016	Porcine_circovirus_3	Sus scrofa	Sus	Suidae	Artiodactyla	Mammalia	2016
414	KY778777.1|Porcine_circovirus_3|Mammalia|Artiodactyla|Suidae|Sus|Sus scrofa|2017	Porcine_circovirus_3	Sus scrofa	Sus	Suidae	Artiodactyla	Mammalia	2017
415	KY778776.1|Porcine_circovirus_3|Mammalia|Artiodactyla|Suidae|Sus|Sus scrofa|2017	Porcine_circovirus_3	Sus scrofa	Sus	Suidae	Artiodactyla	Mammalia	2017
416	LC310740.1|Porcine_circovirus_2|Mammalia|Artiodactyla|Suidae|Sus|Sus scrofa|2017	Porcine_circovirus_2	Sus scrofa	Sus	Suidae	Artiodactyla	Mammalia	2017
417	LC310739.1|Porcine_circovirus_2|Mammalia|Artiodactyla|Suidae|Sus|Sus scrofa|2017	Porcine_circovirus_2	Sus scrofa	Sus	Suidae	Artiodactyla	Mammalia	2017
418	LC310738.1|Porcine_circovirus_2|Mammalia|Artiodactyla|Suidae|Sus|Sus scrofa|2017	Porcine_circovirus_2	Sus scrofa	Sus	Suidae	Artiodactyla	Mammalia	2017
419	LC310737.1|Porcine_circovirus_2|Mammalia|Artiodactyla|Suidae|Sus|Sus scrofa|2017	Porcine_circovirus_2	Sus scrofa	Sus	Suidae	Artiodactyla	Mammalia	2017
420	LC310736.1|Porcine_circovirus_2|Mammalia|Artiodactyla|Suidae|Sus|Sus scrofa|2016	Porcine_circovirus_2	Sus scrofa	Sus	Suidae	Artiodactyla	Mammalia	2016
421	LC310735.1|Porcine_circovirus_2|Mammalia|Artiodactyla|Suidae|Sus|Sus scrofa|2016	Porcine_circovirus_2	Sus scrofa	Sus	Suidae	Artiodactyla	Mammalia	2016
422	LC310734.1|Porcine_circovirus_2|Mammalia|Artiodactyla|Suidae|Sus|Sus scrofa|2016	Porcine_circovirus_2	Sus scrofa	Sus	Suidae	Artiodactyla	Mammalia	2016
423	LC310733.1|Porcine_circovirus_2|Mammalia|Artiodactyla|Suidae|Sus|Sus scrofa|2016	Porcine_circovirus_2	Sus scrofa	Sus	Suidae	Artiodactyla	Mammalia	2016
424	LC310732.1|Porcine_circovirus_2|Mammalia|Artiodactyla|Suidae|Sus|Sus scrofa|2015	Porcine_circovirus_2	Sus scrofa	Sus	Suidae	Artiodactyla	Mammalia	2015
425	LC310731.1|Porcine_circovirus_2|Mammalia|Artiodactyla|Suidae|Sus|Sus scrofa|2015	Porcine_circovirus_2	Sus scrofa	Sus	Suidae	Artiodactyla	Mammalia	2015
426	LC310730.1|Porcine_circovirus_2|Mammalia|Artiodactyla|Suidae|Sus|Sus scrofa|2015	Porcine_circovirus_2	Sus scrofa	Sus	Suidae	Artiodactyla	Mammalia	2015
427	LC310729.1|Porcine_circovirus_2|Mammalia|Artiodactyla|Suidae|Sus|Sus scrofa|2015	Porcine_circovirus_2	Sus scrofa	Sus	Suidae	Artiodactyla	Mammalia	2015
428	LC310728.1|Porcine_circovirus_2|Mammalia|Artiodactyla|Suidae|Sus|Sus scrofa|2015	Porcine_circovirus_2	Sus scrofa	Sus	Suidae	Artiodactyla	Mammalia	2015
429	LC310727.1|Porcine_circovirus_2|Mammalia|Artiodactyla|Suidae|Sus|Sus scrofa|2015	Porcine_circovirus_2	Sus scrofa	Sus	Suidae	Artiodactyla	Mammalia	2015
430	LC310726.1|Porcine_circovirus_2|Mammalia|Artiodactyla|Suidae|Sus|Sus scrofa|2015	Porcine_circovirus_2	Sus scrofa	Sus	Suidae	Artiodactyla	Mammalia	2015
431	LC310725.1|Porcine_circovirus_2|Mammalia|Artiodactyla|Suidae|Sus|Sus scrofa|2015	Porcine_circovirus_2	Sus scrofa	Sus	Suidae	Artiodactyla	Mammalia	2015
432	LC310724.1|Porcine_circovirus_2|Mammalia|Artiodactyla|Suidae|Sus|Sus scrofa|2015	Porcine_circovirus_2	Sus scrofa	Sus	Suidae	Artiodactyla	Mammalia	2015
433	KX828581.1|Porcine_circovirus_2|Mammalia|Artiodactyla|Suidae|Sus|Sus scrofa|2010	Porcine_circovirus_2	Sus scrofa	Sus	Suidae	Artiodactyla	Mammalia	2010
434	JQ814849.1|Rhinolophus_ferrumequinum_circovirus_1|Mammalia|Chiroptera|Rhinolophidae|Rhinolophus|Rhinolophus ferrumequinum|2011	Rhinolophus_ferrumequinum_circovirus_1	Rhinolophus ferrumequinum	Rhinolophus	Rhinolophidae	Chiroptera	Mammalia	2011
435	KY996345.1|Porcine_circovirus_3|Mammalia|Artiodactyla|Suidae|Sus|Sus scrofa|2016	Porcine_circovirus_3	Sus scrofa	Sus	Suidae	Artiodactyla	Mammalia	2016
436	KY996344.1|Porcine_circovirus_3|Mammalia|Artiodactyla|Suidae|Sus|Sus scrofa|2016	Porcine_circovirus_3	Sus scrofa	Sus	Suidae	Artiodactyla	Mammalia	2016
437	KY996343.1|Porcine_circovirus_3|Mammalia|Artiodactyla|Suidae|Sus|Sus scrofa|2016	Porcine_circovirus_3	Sus scrofa	Sus	Suidae	Artiodactyla	Mammalia	2016
438	KY996342.1|Porcine_circovirus_3|Mammalia|Artiodactyla|Suidae|Sus|Sus scrofa|2016	Porcine_circovirus_3	Sus scrofa	Sus	Suidae	Artiodactyla	Mammalia	2016
439	KY996341.1|Porcine_circovirus_3|Mammalia|Artiodactyla|Suidae|Sus|Sus scrofa|2016	Porcine_circovirus_3	Sus scrofa	Sus	Suidae	Artiodactyla	Mammalia	2016
440	KY996340.1|Porcine_circovirus_3|Mammalia|Artiodactyla|Suidae|Sus|Sus scrofa|2016	Porcine_circovirus_3	Sus scrofa	Sus	Suidae	Artiodactyla	Mammalia	2016
441	KY996339.1|Porcine_circovirus_3|Mammalia|Artiodactyla|Suidae|Sus|Sus scrofa|2016	Porcine_circovirus_3	Sus scrofa	Sus	Suidae	Artiodactyla	Mammalia	2016
442	KY996338.1|Porcine_circovirus_3|Mammalia|Artiodactyla|Suidae|Sus|Sus scrofa|2016	Porcine_circovirus_3	Sus scrofa	Sus	Suidae	Artiodactyla	Mammalia	2016
443	KY996337.1|Porcine_circovirus_3|Mammalia|Artiodactyla|Suidae|Sus|Sus scrofa|2016	Porcine_circovirus_3	Sus scrofa	Sus	Suidae	Artiodactyla	Mammalia	2016
444	KX668492.1|Porcine_circovirus_2|Mammalia|Artiodactyla|Suidae|Sus|Sus scrofa|2015	Porcine_circovirus_2	Sus scrofa	Sus	Suidae	Artiodactyla	Mammalia	2015
445	KX668491.1|Porcine_circovirus_2|Mammalia|Artiodactyla|Suidae|Sus|Sus scrofa|2015	Porcine_circovirus_2	Sus scrofa	Sus	Suidae	Artiodactyla	Mammalia	2015
446	KX668490.1|Porcine_circovirus_2|Mammalia|Artiodactyla|Suidae|Sus|Sus scrofa|2015	Porcine_circovirus_2	Sus scrofa	Sus	Suidae	Artiodactyla	Mammalia	2015
447	KX668489.1|Porcine_circovirus_2|Mammalia|Artiodactyla|Suidae|Sus|Sus scrofa|2016	Porcine_circovirus_2	Sus scrofa	Sus	Suidae	Artiodactyla	Mammalia	2016
448	KY659554.1|Porcine_circovirus_2|Mammalia|Artiodactyla|Suidae|Sus|Sus scrofa|2016	Porcine_circovirus_2	Sus scrofa	Sus	Suidae	Artiodactyla	Mammalia	2016
449	KY659553.1|Porcine_circovirus_2|Mammalia|Artiodactyla|Suidae|Sus|Sus scrofa|2016	Porcine_circovirus_2	Sus scrofa	Sus	Suidae	Artiodactyla	Mammalia	2016
450	KY659552.1|Porcine_circovirus_2|Mammalia|Artiodactyla|Suidae|Sus|Sus scrofa|2016	Porcine_circovirus_2	Sus scrofa	Sus	Suidae	Artiodactyla	Mammalia	2016
451	KY659551.1|Porcine_circovirus_2|Mammalia|Artiodactyla|Suidae|Sus|Sus scrofa|2016	Porcine_circovirus_2	Sus scrofa	Sus	Suidae	Artiodactyla	Mammalia	2016
452	KY659550.1|Porcine_circovirus_2|Mammalia|Artiodactyla|Suidae|Sus|Sus scrofa|2016	Porcine_circovirus_2	Sus scrofa	Sus	Suidae	Artiodactyla	Mammalia	2016
453	KX865094.1|Porcine_circovirus_2|Mammalia|Artiodactyla|Suidae|Sus|Sus scrofa|2016	Porcine_circovirus_2	Sus scrofa	Sus	Suidae	Artiodactyla	Mammalia	2016
454	KX865093.1|Porcine_circovirus_2|Mammalia|Artiodactyla|Suidae|Sus|Sus scrofa|2016	Porcine_circovirus_2	Sus scrofa	Sus	Suidae	Artiodactyla	Mammalia	2016
455	KX865092.1|Porcine_circovirus_2|Mammalia|Artiodactyla|Suidae|Sus|Sus scrofa|2015	Porcine_circovirus_2	Sus scrofa	Sus	Suidae	Artiodactyla	Mammalia	2015
456	KP941114.1|Fox_circovirus|Mammalia|Carnivora|Canidae|Vulpes|Vulpes vulpes|2014	Fox_circovirus	Vulpes vulpes	Vulpes	Canidae	Carnivora	Mammalia	2014
457	KT168353.1|Beak_and_feather_disease_virus|Aves|Psittaciformes|Psittacidae|Neophema|Neophema chrysogaster|2014	Beak_and_feather_disease_virus	Neophema chrysogaster	Neophema	Psittacidae	Psittaciformes	Aves	2014
458	KT168352.1|Beak_and_feather_disease_virus|Aves|Psittaciformes|Psittacidae|Neophema|Neophema chrysogaster|2014	Beak_and_feather_disease_virus	Neophema chrysogaster	Neophema	Psittacidae	Psittaciformes	Aves	2014
459	KT168351.1|Beak_and_feather_disease_virus|Aves|Psittaciformes|Psittacidae|Neophema|Neophema chrysogaster|2014	Beak_and_feather_disease_virus	Neophema chrysogaster	Neophema	Psittacidae	Psittaciformes	Aves	2014
460	KT168350.1|Beak_and_feather_disease_virus|Aves|Psittaciformes|Psittacidae|Neophema|Neophema chrysogaster|2014	Beak_and_feather_disease_virus	Neophema chrysogaster	Neophema	Psittacidae	Psittaciformes	Aves	2014
461	KT168349.1|Beak_and_feather_disease_virus|Aves|Psittaciformes|Psittacidae|Neophema|Neophema chrysogaster|2015	Beak_and_feather_disease_virus	Neophema chrysogaster	Neophema	Psittacidae	Psittaciformes	Aves	2015
462	KT168348.1|Beak_and_feather_disease_virus|Aves|Psittaciformes|Psittacidae|Neophema|Neophema chrysogaster|2015	Beak_and_feather_disease_virus	Neophema chrysogaster	Neophema	Psittacidae	Psittaciformes	Aves	2015
463	KT168347.1|Beak_and_feather_disease_virus|Aves|Psittaciformes|Psittacidae|Neophema|Neophema chrysogaster|2015	Beak_and_feather_disease_virus	Neophema chrysogaster	Neophema	Psittacidae	Psittaciformes	Aves	2015
464	KT168346.1|Beak_and_feather_disease_virus|Aves|Psittaciformes|Psittacidae|Neophema|Neophema chrysogaster|2015	Beak_and_feather_disease_virus	Neophema chrysogaster	Neophema	Psittacidae	Psittaciformes	Aves	2015
465	KT168345.1|Beak_and_feather_disease_virus|Aves|Psittaciformes|Psittacidae|Neophema|Neophema chrysogaster|2015	Beak_and_feather_disease_virus	Neophema chrysogaster	Neophema	Psittacidae	Psittaciformes	Aves	2015
466	KT168344.1|Beak_and_feather_disease_virus|Aves|Psittaciformes|Psittacidae|Neophema|Neophema chrysogaster|2015	Beak_and_feather_disease_virus	Neophema chrysogaster	Neophema	Psittacidae	Psittaciformes	Aves	2015
467	KT168343.1|Beak_and_feather_disease_virus|Aves|Psittaciformes|Psittacidae|Neophema|Neophema chrysogaster|2015	Beak_and_feather_disease_virus	Neophema chrysogaster	Neophema	Psittacidae	Psittaciformes	Aves	2015
468	KT168342.1|Beak_and_feather_disease_virus|Aves|Psittaciformes|Psittacidae|Neophema|Neophema chrysogaster|2015	Beak_and_feather_disease_virus	Neophema chrysogaster	Neophema	Psittacidae	Psittaciformes	Aves	2015
469	KT168341.1|Beak_and_feather_disease_virus|Aves|Psittaciformes|Psittacidae|Neophema|Neophema chrysogaster|2015	Beak_and_feather_disease_virus	Neophema chrysogaster	Neophema	Psittacidae	Psittaciformes	Aves	2015
470	KT168340.1|Beak_and_feather_disease_virus|Aves|Psittaciformes|Psittacidae|Neophema|Neophema chrysogaster|2015	Beak_and_feather_disease_virus	Neophema chrysogaster	Neophema	Psittacidae	Psittaciformes	Aves	2015
471	KT168339.1|Beak_and_feather_disease_virus|Aves|Psittaciformes|Psittacidae|Neophema|Neophema chrysogaster|2015	Beak_and_feather_disease_virus	Neophema chrysogaster	Neophema	Psittacidae	Psittaciformes	Aves	2015
472	KT168338.1|Beak_and_feather_disease_virus|Aves|Psittaciformes|Psittacidae|Neophema|Neophema chrysogaster|2015	Beak_and_feather_disease_virus	Neophema chrysogaster	Neophema	Psittacidae	Psittaciformes	Aves	2015
473	KT168337.1|Beak_and_feather_disease_virus|Aves|Psittaciformes|Psittacidae|Neophema|Neophema chrysogaster|2015	Beak_and_feather_disease_virus	Neophema chrysogaster	Neophema	Psittacidae	Psittaciformes	Aves	2015
474	KR902641.1|Beak_and_feather_disease_virus|Aves|Psittaciformes|Psittacidae|Alisterus|Alisterus scapularis|2014	Beak_and_feather_disease_virus	Alisterus scapularis	Alisterus	Psittacidae	Psittaciformes	Aves	2014
475	KT725809.1|Beak_and_feather_disease_virus|Aves|Psittaciformes|Psittacidae|Psittacula|Psittacula krameri|2014	Beak_and_feather_disease_virus	Psittacula krameri	Psittacula	Psittacidae	Psittaciformes	Aves	2014
476	KT725808.1|Beak_and_feather_disease_virus|Aves|Psittaciformes|Psittacidae|Psittacula|Psittacula krameri|2014	Beak_and_feather_disease_virus	Psittacula krameri	Psittacula	Psittacidae	Psittaciformes	Aves	2014
477	KT725807.1|Beak_and_feather_disease_virus|Aves|Psittaciformes|Psittacidae|Psittacula|Psittacula krameri|2014	Beak_and_feather_disease_virus	Psittacula krameri	Psittacula	Psittacidae	Psittaciformes	Aves	2014
478	KT725806.1|Beak_and_feather_disease_virus|Aves|Psittaciformes|Psittacidae|Psittacula|Psittacula krameri|2014	Beak_and_feather_disease_virus	Psittacula krameri	Psittacula	Psittacidae	Psittaciformes	Aves	2014
479	KT725805.1|Beak_and_feather_disease_virus|Aves|Psittaciformes|Psittacidae|Psittacula|Psittacula krameri|2014	Beak_and_feather_disease_virus	Psittacula krameri	Psittacula	Psittacidae	Psittaciformes	Aves	2014
480	KT753529.1|Beak_and_feather_disease_virus|Aves|Psittaciformes|Psittacidae|Psittacula|Psittacula krameri|2009	Beak_and_feather_disease_virus	Psittacula krameri	Psittacula	Psittacidae	Psittaciformes	Aves	2009
481	KT753528.1|Beak_and_feather_disease_virus|Aves|Psittaciformes|Psittacidae|Psittacula|Psittacula krameri|2009	Beak_and_feather_disease_virus	Psittacula krameri	Psittacula	Psittacidae	Psittaciformes	Aves	2009
482	KT753527.1|Beak_and_feather_disease_virus|Aves|Psittaciformes|Psittacidae|Psittacula|Psittacula krameri|2009	Beak_and_feather_disease_virus	Psittacula krameri	Psittacula	Psittacidae	Psittaciformes	Aves	2009
483	KX510085.1|Porcine_circovirus_2|Mammalia|Artiodactyla|Suidae|Sus|Sus scrofa|2016	Porcine_circovirus_2	Sus scrofa	Sus	Suidae	Artiodactyla	Mammalia	2016
484	KX510084.1|Porcine_circovirus_2|Mammalia|Artiodactyla|Suidae|Sus|Sus scrofa|2016	Porcine_circovirus_2	Sus scrofa	Sus	Suidae	Artiodactyla	Mammalia	2016
485	KX510083.1|Porcine_circovirus_2|Mammalia|Artiodactyla|Suidae|Sus|Sus scrofa|2016	Porcine_circovirus_2	Sus scrofa	Sus	Suidae	Artiodactyla	Mammalia	2016
486	KX510082.1|Porcine_circovirus_2|Mammalia|Artiodactyla|Suidae|Sus|Sus scrofa|2016	Porcine_circovirus_2	Sus scrofa	Sus	Suidae	Artiodactyla	Mammalia	2016
487	KX510081.1|Porcine_circovirus_2|Mammalia|Artiodactyla|Suidae|Sus|Sus scrofa|2016	Porcine_circovirus_2	Sus scrofa	Sus	Suidae	Artiodactyla	Mammalia	2016
488	KX510080.1|Porcine_circovirus_2|Mammalia|Artiodactyla|Suidae|Sus|Sus scrofa|2016	Porcine_circovirus_2	Sus scrofa	Sus	Suidae	Artiodactyla	Mammalia	2016
489	KX510079.1|Porcine_circovirus_2|Mammalia|Artiodactyla|Suidae|Sus|Sus scrofa|2016	Porcine_circovirus_2	Sus scrofa	Sus	Suidae	Artiodactyla	Mammalia	2016
490	KX510078.1|Porcine_circovirus_2|Mammalia|Artiodactyla|Suidae|Sus|Sus scrofa|2016	Porcine_circovirus_2	Sus scrofa	Sus	Suidae	Artiodactyla	Mammalia	2016
491	KX510077.1|Porcine_circovirus_2|Mammalia|Artiodactyla|Suidae|Sus|Sus scrofa|2016	Porcine_circovirus_2	Sus scrofa	Sus	Suidae	Artiodactyla	Mammalia	2016
492	KX510076.1|Porcine_circovirus_2|Mammalia|Artiodactyla|Suidae|Sus|Sus scrofa|2016	Porcine_circovirus_2	Sus scrofa	Sus	Suidae	Artiodactyla	Mammalia	2016
493	KX510075.1|Porcine_circovirus_2|Mammalia|Artiodactyla|Suidae|Sus|Sus scrofa|2016	Porcine_circovirus_2	Sus scrofa	Sus	Suidae	Artiodactyla	Mammalia	2016
494	KX510074.1|Porcine_circovirus_2|Mammalia|Artiodactyla|Suidae|Sus|Sus scrofa|2016	Porcine_circovirus_2	Sus scrofa	Sus	Suidae	Artiodactyla	Mammalia	2016
495	KX510073.1|Porcine_circovirus_2|Mammalia|Artiodactyla|Suidae|Sus|Sus scrofa|2016	Porcine_circovirus_2	Sus scrofa	Sus	Suidae	Artiodactyla	Mammalia	2016
496	KX510072.1|Porcine_circovirus_2|Mammalia|Artiodactyla|Suidae|Sus|Sus scrofa|2016	Porcine_circovirus_2	Sus scrofa	Sus	Suidae	Artiodactyla	Mammalia	2016
497	KX510071.1|Porcine_circovirus_2|Mammalia|Artiodactyla|Suidae|Sus|Sus scrofa|2016	Porcine_circovirus_2	Sus scrofa	Sus	Suidae	Artiodactyla	Mammalia	2016
498	KX510070.1|Porcine_circovirus_2|Mammalia|Artiodactyla|Suidae|Sus|Sus scrofa|2016	Porcine_circovirus_2	Sus scrofa	Sus	Suidae	Artiodactyla	Mammalia	2016
499	KX510069.1|Porcine_circovirus_2|Mammalia|Artiodactyla|Suidae|Sus|Sus scrofa|2016	Porcine_circovirus_2	Sus scrofa	Sus	Suidae	Artiodactyla	Mammalia	2016
500	KX510068.1|Porcine_circovirus_2|Mammalia|Artiodactyla|Suidae|Sus|Sus scrofa|2016	Porcine_circovirus_2	Sus scrofa	Sus	Suidae	Artiodactyla	Mammalia	2016
501	KX510067.1|Porcine_circovirus_2|Mammalia|Artiodactyla|Suidae|Sus|Sus scrofa|2016	Porcine_circovirus_2	Sus scrofa	Sus	Suidae	Artiodactyla	Mammalia	2016
502	KX510066.1|Porcine_circovirus_2|Mammalia|Artiodactyla|Suidae|Sus|Sus scrofa|2016	Porcine_circovirus_2	Sus scrofa	Sus	Suidae	Artiodactyla	Mammalia	2016
503	KX510065.1|Porcine_circovirus_2|Mammalia|Artiodactyla|Suidae|Sus|Sus scrofa|2016	Porcine_circovirus_2	Sus scrofa	Sus	Suidae	Artiodactyla	Mammalia	2016
504	KX510064.1|Porcine_circovirus_2|Mammalia|Artiodactyla|Suidae|Sus|Sus scrofa|2016	Porcine_circovirus_2	Sus scrofa	Sus	Suidae	Artiodactyla	Mammalia	2016
505	KX510063.1|Porcine_circovirus_2|Mammalia|Artiodactyla|Suidae|Sus|Sus scrofa|2016	Porcine_circovirus_2	Sus scrofa	Sus	Suidae	Artiodactyla	Mammalia	2016
506	KX510062.1|Porcine_circovirus_2|Mammalia|Artiodactyla|Suidae|Sus|Sus scrofa|2016	Porcine_circovirus_2	Sus scrofa	Sus	Suidae	Artiodactyla	Mammalia	2016
507	KX510061.1|Porcine_circovirus_2|Mammalia|Artiodactyla|Suidae|Sus|Sus scrofa|2016	Porcine_circovirus_2	Sus scrofa	Sus	Suidae	Artiodactyla	Mammalia	2016
508	KX510060.1|Porcine_circovirus_2|Mammalia|Artiodactyla|Suidae|Sus|Sus scrofa|2016	Porcine_circovirus_2	Sus scrofa	Sus	Suidae	Artiodactyla	Mammalia	2016
509	KX510059.1|Porcine_circovirus_2|Mammalia|Artiodactyla|Suidae|Sus|Sus scrofa|2016	Porcine_circovirus_2	Sus scrofa	Sus	Suidae	Artiodactyla	Mammalia	2016
510	KX510058.1|Porcine_circovirus_2|Mammalia|Artiodactyla|Suidae|Sus|Sus scrofa|2016	Porcine_circovirus_2	Sus scrofa	Sus	Suidae	Artiodactyla	Mammalia	2016
511	KX510057.1|Porcine_circovirus_2|Mammalia|Artiodactyla|Suidae|Sus|Sus scrofa|2016	Porcine_circovirus_2	Sus scrofa	Sus	Suidae	Artiodactyla	Mammalia	2016
512	KX510056.1|Porcine_circovirus_2|Mammalia|Artiodactyla|Suidae|Sus|Sus scrofa|2016	Porcine_circovirus_2	Sus scrofa	Sus	Suidae	Artiodactyla	Mammalia	2016
513	KX510055.1|Porcine_circovirus_2|Mammalia|Artiodactyla|Suidae|Sus|Sus scrofa|2016	Porcine_circovirus_2	Sus scrofa	Sus	Suidae	Artiodactyla	Mammalia	2016
514	KX510054.1|Porcine_circovirus_2|Mammalia|Artiodactyla|Suidae|Sus|Sus scrofa|2016	Porcine_circovirus_2	Sus scrofa	Sus	Suidae	Artiodactyla	Mammalia	2016
515	KX510053.1|Porcine_circovirus_2|Mammalia|Artiodactyla|Suidae|Sus|Sus scrofa|2016	Porcine_circovirus_2	Sus scrofa	Sus	Suidae	Artiodactyla	Mammalia	2016
516	KX510052.1|Porcine_circovirus_2|Mammalia|Artiodactyla|Suidae|Sus|Sus scrofa|2016	Porcine_circovirus_2	Sus scrofa	Sus	Suidae	Artiodactyla	Mammalia	2016
517	KX510051.1|Porcine_circovirus_2|Mammalia|Artiodactyla|Suidae|Sus|Sus scrofa|2016	Porcine_circovirus_2	Sus scrofa	Sus	Suidae	Artiodactyla	Mammalia	2016
518	KX510050.1|Porcine_circovirus_2|Mammalia|Artiodactyla|Suidae|Sus|Sus scrofa|2016	Porcine_circovirus_2	Sus scrofa	Sus	Suidae	Artiodactyla	Mammalia	2016
519	KX098782.1|Porcine_circovirus_2|Mammalia|Artiodactyla|Suidae|Sus|Sus scrofa|2016	Porcine_circovirus_2	Sus scrofa	Sus	Suidae	Artiodactyla	Mammalia	2016
520	KX098781.1|Porcine_circovirus_2|Mammalia|Artiodactyla|Suidae|Sus|Sus scrofa|2016	Porcine_circovirus_2	Sus scrofa	Sus	Suidae	Artiodactyla	Mammalia	2016
521	KX098780.1|Porcine_circovirus_2|Mammalia|Artiodactyla|Suidae|Sus|Sus scrofa|2016	Porcine_circovirus_2	Sus scrofa	Sus	Suidae	Artiodactyla	Mammalia	2016
522	KX098779.1|Porcine_circovirus_2|Mammalia|Artiodactyla|Suidae|Sus|Sus scrofa|2016	Porcine_circovirus_2	Sus scrofa	Sus	Suidae	Artiodactyla	Mammalia	2016
523	KX098778.1|Porcine_circovirus_2|Mammalia|Artiodactyla|Suidae|Sus|Sus scrofa|2016	Porcine_circovirus_2	Sus scrofa	Sus	Suidae	Artiodactyla	Mammalia	2016
524	KX098777.1|Porcine_circovirus_2|Mammalia|Artiodactyla|Suidae|Sus|Sus scrofa|2016	Porcine_circovirus_2	Sus scrofa	Sus	Suidae	Artiodactyla	Mammalia	2016
525	KX098776.1|Porcine_circovirus_2|Mammalia|Artiodactyla|Suidae|Sus|Sus scrofa|2016	Porcine_circovirus_2	Sus scrofa	Sus	Suidae	Artiodactyla	Mammalia	2016
526	KX098775.1|Porcine_circovirus_2|Mammalia|Artiodactyla|Suidae|Sus|Sus scrofa|2016	Porcine_circovirus_2	Sus scrofa	Sus	Suidae	Artiodactyla	Mammalia	2016
527	KX098774.1|Porcine_circovirus_2|Mammalia|Artiodactyla|Suidae|Sus|Sus scrofa|2016	Porcine_circovirus_2	Sus scrofa	Sus	Suidae	Artiodactyla	Mammalia	2016
528	KX098773.1|Porcine_circovirus_2|Mammalia|Artiodactyla|Suidae|Sus|Sus scrofa|2016	Porcine_circovirus_2	Sus scrofa	Sus	Suidae	Artiodactyla	Mammalia	2016
529	KX098772.1|Porcine_circovirus_2|Mammalia|Artiodactyla|Suidae|Sus|Sus scrofa|2016	Porcine_circovirus_2	Sus scrofa	Sus	Suidae	Artiodactyla	Mammalia	2016
530	KX098771.1|Porcine_circovirus_2|Mammalia|Artiodactyla|Suidae|Sus|Sus scrofa|2016	Porcine_circovirus_2	Sus scrofa	Sus	Suidae	Artiodactyla	Mammalia	2016
531	KX098770.1|Porcine_circovirus_2|Mammalia|Artiodactyla|Suidae|Sus|Sus scrofa|2016	Porcine_circovirus_2	Sus scrofa	Sus	Suidae	Artiodactyla	Mammalia	2016
532	KX098769.1|Porcine_circovirus_2|Mammalia|Artiodactyla|Suidae|Sus|Sus scrofa|2016	Porcine_circovirus_2	Sus scrofa	Sus	Suidae	Artiodactyla	Mammalia	2016
533	KX098768.1|Porcine_circovirus_2|Mammalia|Artiodactyla|Suidae|Sus|Sus scrofa|2016	Porcine_circovirus_2	Sus scrofa	Sus	Suidae	Artiodactyla	Mammalia	2016
534	KX098767.1|Porcine_circovirus_2|Mammalia|Artiodactyla|Suidae|Sus|Sus scrofa|2016	Porcine_circovirus_2	Sus scrofa	Sus	Suidae	Artiodactyla	Mammalia	2016
535	KX098766.1|Porcine_circovirus_2|Mammalia|Artiodactyla|Suidae|Sus|Sus scrofa|2016	Porcine_circovirus_2	Sus scrofa	Sus	Suidae	Artiodactyla	Mammalia	2016
536	KX098765.1|Porcine_circovirus_2|Mammalia|Artiodactyla|Suidae|Sus|Sus scrofa|2016	Porcine_circovirus_2	Sus scrofa	Sus	Suidae	Artiodactyla	Mammalia	2016
537	KX098764.1|Porcine_circovirus_2|Mammalia|Artiodactyla|Suidae|Sus|Sus scrofa|2016	Porcine_circovirus_2	Sus scrofa	Sus	Suidae	Artiodactyla	Mammalia	2016
538	KX098763.1|Porcine_circovirus_2|Mammalia|Artiodactyla|Suidae|Sus|Sus scrofa|2016	Porcine_circovirus_2	Sus scrofa	Sus	Suidae	Artiodactyla	Mammalia	2016
539	KX098762.1|Porcine_circovirus_2|Mammalia|Artiodactyla|Suidae|Sus|Sus scrofa|2016	Porcine_circovirus_2	Sus scrofa	Sus	Suidae	Artiodactyla	Mammalia	2016
540	KX098761.1|Porcine_circovirus_2|Mammalia|Artiodactyla|Suidae|Sus|Sus scrofa|2016	Porcine_circovirus_2	Sus scrofa	Sus	Suidae	Artiodactyla	Mammalia	2016
541	KX098760.1|Porcine_circovirus_2|Mammalia|Artiodactyla|Suidae|Sus|Sus scrofa|2016	Porcine_circovirus_2	Sus scrofa	Sus	Suidae	Artiodactyla	Mammalia	2016
542	KX098759.1|Porcine_circovirus_2|Mammalia|Artiodactyla|Suidae|Sus|Sus scrofa|2016	Porcine_circovirus_2	Sus scrofa	Sus	Suidae	Artiodactyla	Mammalia	2016
543	KX098758.1|Porcine_circovirus_2|Mammalia|Artiodactyla|Suidae|Sus|Sus scrofa|2016	Porcine_circovirus_2	Sus scrofa	Sus	Suidae	Artiodactyla	Mammalia	2016
544	KX098757.1|Porcine_circovirus_2|Mammalia|Artiodactyla|Suidae|Sus|Sus scrofa|2016	Porcine_circovirus_2	Sus scrofa	Sus	Suidae	Artiodactyla	Mammalia	2016
545	KX098756.1|Porcine_circovirus_2|Mammalia|Artiodactyla|Suidae|Sus|Sus scrofa|2016	Porcine_circovirus_2	Sus scrofa	Sus	Suidae	Artiodactyla	Mammalia	2016
546	KX098755.1|Porcine_circovirus_2|Mammalia|Artiodactyla|Suidae|Sus|Sus scrofa|2016	Porcine_circovirus_2	Sus scrofa	Sus	Suidae	Artiodactyla	Mammalia	2016
547	KX098754.1|Porcine_circovirus_2|Mammalia|Artiodactyla|Suidae|Sus|Sus scrofa|2016	Porcine_circovirus_2	Sus scrofa	Sus	Suidae	Artiodactyla	Mammalia	2016
548	KX098752.1|Porcine_circovirus_2|Mammalia|Artiodactyla|Suidae|Sus|Sus scrofa|2016	Porcine_circovirus_2	Sus scrofa	Sus	Suidae	Artiodactyla	Mammalia	2016
549	KX098751.1|Porcine_circovirus_2|Mammalia|Artiodactyla|Suidae|Sus|Sus scrofa|2016	Porcine_circovirus_2	Sus scrofa	Sus	Suidae	Artiodactyla	Mammalia	2016
550	KX098750.1|Porcine_circovirus_2|Mammalia|Artiodactyla|Suidae|Sus|Sus scrofa|2016	Porcine_circovirus_2	Sus scrofa	Sus	Suidae	Artiodactyla	Mammalia	2016
551	KX098749.1|Porcine_circovirus_2|Mammalia|Artiodactyla|Suidae|Sus|Sus scrofa|2016	Porcine_circovirus_2	Sus scrofa	Sus	Suidae	Artiodactyla	Mammalia	2016
552	KX098748.1|Porcine_circovirus_2|Mammalia|Artiodactyla|Suidae|Sus|Sus scrofa|2016	Porcine_circovirus_2	Sus scrofa	Sus	Suidae	Artiodactyla	Mammalia	2016
553	KX098747.1|Porcine_circovirus_2|Mammalia|Artiodactyla|Suidae|Sus|Sus scrofa|2016	Porcine_circovirus_2	Sus scrofa	Sus	Suidae	Artiodactyla	Mammalia	2016
554	KX098746.1|Porcine_circovirus_2|Mammalia|Artiodactyla|Suidae|Sus|Sus scrofa|2016	Porcine_circovirus_2	Sus scrofa	Sus	Suidae	Artiodactyla	Mammalia	2016
555	KX098745.1|Porcine_circovirus_2|Mammalia|Artiodactyla|Suidae|Sus|Sus scrofa|2016	Porcine_circovirus_2	Sus scrofa	Sus	Suidae	Artiodactyla	Mammalia	2016
556	KX098744.1|Porcine_circovirus_2|Mammalia|Artiodactyla|Suidae|Sus|Sus scrofa|2016	Porcine_circovirus_2	Sus scrofa	Sus	Suidae	Artiodactyla	Mammalia	2016
557	KX098743.1|Porcine_circovirus_2|Mammalia|Artiodactyla|Suidae|Sus|Sus scrofa|2016	Porcine_circovirus_2	Sus scrofa	Sus	Suidae	Artiodactyla	Mammalia	2016
558	KX098742.1|Porcine_circovirus_2|Mammalia|Artiodactyla|Suidae|Sus|Sus scrofa|2016	Porcine_circovirus_2	Sus scrofa	Sus	Suidae	Artiodactyla	Mammalia	2016
559	KX098741.1|Porcine_circovirus_2|Mammalia|Artiodactyla|Suidae|Sus|Sus scrofa|2016	Porcine_circovirus_2	Sus scrofa	Sus	Suidae	Artiodactyla	Mammalia	2016
560	KX098739.1|Porcine_circovirus_2|Mammalia|Artiodactyla|Suidae|Sus|Sus scrofa|2016	Porcine_circovirus_2	Sus scrofa	Sus	Suidae	Artiodactyla	Mammalia	2016
561	KX098738.1|Porcine_circovirus_2|Mammalia|Artiodactyla|Suidae|Sus|Sus scrofa|2016	Porcine_circovirus_2	Sus scrofa	Sus	Suidae	Artiodactyla	Mammalia	2016
562	KX098737.1|Porcine_circovirus_2|Mammalia|Artiodactyla|Suidae|Sus|Sus scrofa|2016	Porcine_circovirus_2	Sus scrofa	Sus	Suidae	Artiodactyla	Mammalia	2016
563	KX098736.1|Porcine_circovirus_2|Mammalia|Artiodactyla|Suidae|Sus|Sus scrofa|2015	Porcine_circovirus_2	Sus scrofa	Sus	Suidae	Artiodactyla	Mammalia	2015
564	KX098735.1|Porcine_circovirus_2|Mammalia|Artiodactyla|Suidae|Sus|Sus scrofa|2015	Porcine_circovirus_2	Sus scrofa	Sus	Suidae	Artiodactyla	Mammalia	2015
565	KX098734.1|Porcine_circovirus_2|Mammalia|Artiodactyla|Suidae|Sus|Sus scrofa|2015	Porcine_circovirus_2	Sus scrofa	Sus	Suidae	Artiodactyla	Mammalia	2015
566	KX098733.1|Porcine_circovirus_2|Mammalia|Artiodactyla|Suidae|Sus|Sus scrofa|2015	Porcine_circovirus_2	Sus scrofa	Sus	Suidae	Artiodactyla	Mammalia	2015
567	KX098732.1|Porcine_circovirus_2|Mammalia|Artiodactyla|Suidae|Sus|Sus scrofa|2015	Porcine_circovirus_2	Sus scrofa	Sus	Suidae	Artiodactyla	Mammalia	2015
568	KX098731.1|Porcine_circovirus_2|Mammalia|Artiodactyla|Suidae|Sus|Sus scrofa|2015	Porcine_circovirus_2	Sus scrofa	Sus	Suidae	Artiodactyla	Mammalia	2015
569	KX098730.1|Porcine_circovirus_2|Mammalia|Artiodactyla|Suidae|Sus|Sus scrofa|2015	Porcine_circovirus_2	Sus scrofa	Sus	Suidae	Artiodactyla	Mammalia	2015
570	KX098729.1|Porcine_circovirus_2|Mammalia|Artiodactyla|Suidae|Sus|Sus scrofa|2015	Porcine_circovirus_2	Sus scrofa	Sus	Suidae	Artiodactyla	Mammalia	2015
571	KX098728.1|Porcine_circovirus_2|Mammalia|Artiodactyla|Suidae|Sus|Sus scrofa|2015	Porcine_circovirus_2	Sus scrofa	Sus	Suidae	Artiodactyla	Mammalia	2015
572	KX098727.1|Porcine_circovirus_2|Mammalia|Artiodactyla|Suidae|Sus|Sus scrofa|2015	Porcine_circovirus_2	Sus scrofa	Sus	Suidae	Artiodactyla	Mammalia	2015
573	KX098725.1|Porcine_circovirus_2|Mammalia|Artiodactyla|Suidae|Sus|Sus scrofa|2015	Porcine_circovirus_2	Sus scrofa	Sus	Suidae	Artiodactyla	Mammalia	2015
574	KX098724.1|Porcine_circovirus_2|Mammalia|Artiodactyla|Suidae|Sus|Sus scrofa|2015	Porcine_circovirus_2	Sus scrofa	Sus	Suidae	Artiodactyla	Mammalia	2015
575	KX098723.1|Porcine_circovirus_2|Mammalia|Artiodactyla|Suidae|Sus|Sus scrofa|2015	Porcine_circovirus_2	Sus scrofa	Sus	Suidae	Artiodactyla	Mammalia	2015
576	KX098722.1|Porcine_circovirus_2|Mammalia|Artiodactyla|Suidae|Sus|Sus scrofa|2015	Porcine_circovirus_2	Sus scrofa	Sus	Suidae	Artiodactyla	Mammalia	2015
577	KX098721.1|Porcine_circovirus_2|Mammalia|Artiodactyla|Suidae|Sus|Sus scrofa|2015	Porcine_circovirus_2	Sus scrofa	Sus	Suidae	Artiodactyla	Mammalia	2015
578	KX098720.1|Porcine_circovirus_2|Mammalia|Artiodactyla|Suidae|Sus|Sus scrofa|2015	Porcine_circovirus_2	Sus scrofa	Sus	Suidae	Artiodactyla	Mammalia	2015
579	KX098719.1|Porcine_circovirus_2|Mammalia|Artiodactyla|Suidae|Sus|Sus scrofa|2015	Porcine_circovirus_2	Sus scrofa	Sus	Suidae	Artiodactyla	Mammalia	2015
580	KX098718.1|Porcine_circovirus_2|Mammalia|Artiodactyla|Suidae|Sus|Sus scrofa|2015	Porcine_circovirus_2	Sus scrofa	Sus	Suidae	Artiodactyla	Mammalia	2015
581	KX098717.1|Porcine_circovirus_2|Mammalia|Artiodactyla|Suidae|Sus|Sus scrofa|2015	Porcine_circovirus_2	Sus scrofa	Sus	Suidae	Artiodactyla	Mammalia	2015
582	KX098716.1|Porcine_circovirus_2|Mammalia|Artiodactyla|Suidae|Sus|Sus scrofa|2015	Porcine_circovirus_2	Sus scrofa	Sus	Suidae	Artiodactyla	Mammalia	2015
583	KX098714.1|Porcine_circovirus_2|Mammalia|Artiodactyla|Suidae|Sus|Sus scrofa|2015	Porcine_circovirus_2	Sus scrofa	Sus	Suidae	Artiodactyla	Mammalia	2015
584	KX098713.1|Porcine_circovirus_2|Mammalia|Artiodactyla|Suidae|Sus|Sus scrofa|2015	Porcine_circovirus_2	Sus scrofa	Sus	Suidae	Artiodactyla	Mammalia	2015
585	KX098712.1|Porcine_circovirus_2|Mammalia|Artiodactyla|Suidae|Sus|Sus scrofa|2015	Porcine_circovirus_2	Sus scrofa	Sus	Suidae	Artiodactyla	Mammalia	2015
586	KX098711.1|Porcine_circovirus_2|Mammalia|Artiodactyla|Suidae|Sus|Sus scrofa|2015	Porcine_circovirus_2	Sus scrofa	Sus	Suidae	Artiodactyla	Mammalia	2015
587	KX098710.1|Porcine_circovirus_2|Mammalia|Artiodactyla|Suidae|Sus|Sus scrofa|2015	Porcine_circovirus_2	Sus scrofa	Sus	Suidae	Artiodactyla	Mammalia	2015
588	KX098709.1|Porcine_circovirus_2|Mammalia|Artiodactyla|Suidae|Sus|Sus scrofa|2015	Porcine_circovirus_2	Sus scrofa	Sus	Suidae	Artiodactyla	Mammalia	2015
589	KX098708.1|Porcine_circovirus_2|Mammalia|Artiodactyla|Suidae|Sus|Sus scrofa|2015	Porcine_circovirus_2	Sus scrofa	Sus	Suidae	Artiodactyla	Mammalia	2015
590	KX098707.1|Porcine_circovirus_2|Mammalia|Artiodactyla|Suidae|Sus|Sus scrofa|2015	Porcine_circovirus_2	Sus scrofa	Sus	Suidae	Artiodactyla	Mammalia	2015
591	KX098706.1|Porcine_circovirus_2|Mammalia|Artiodactyla|Suidae|Sus|Sus scrofa|2015	Porcine_circovirus_2	Sus scrofa	Sus	Suidae	Artiodactyla	Mammalia	2015
592	KX098705.1|Porcine_circovirus_2|Mammalia|Artiodactyla|Suidae|Sus|Sus scrofa|2015	Porcine_circovirus_2	Sus scrofa	Sus	Suidae	Artiodactyla	Mammalia	2015
593	KX098704.1|Porcine_circovirus_2|Mammalia|Artiodactyla|Suidae|Sus|Sus scrofa|2015	Porcine_circovirus_2	Sus scrofa	Sus	Suidae	Artiodactyla	Mammalia	2015
594	KX098703.1|Porcine_circovirus_2|Mammalia|Artiodactyla|Suidae|Sus|Sus scrofa|2015	Porcine_circovirus_2	Sus scrofa	Sus	Suidae	Artiodactyla	Mammalia	2015
595	KX098702.1|Porcine_circovirus_2|Mammalia|Artiodactyla|Suidae|Sus|Sus scrofa|2015	Porcine_circovirus_2	Sus scrofa	Sus	Suidae	Artiodactyla	Mammalia	2015
596	KX098701.1|Porcine_circovirus_2|Mammalia|Artiodactyla|Suidae|Sus|Sus scrofa|2015	Porcine_circovirus_2	Sus scrofa	Sus	Suidae	Artiodactyla	Mammalia	2015
597	KX098700.1|Porcine_circovirus_2|Mammalia|Artiodactyla|Suidae|Sus|Sus scrofa|2015	Porcine_circovirus_2	Sus scrofa	Sus	Suidae	Artiodactyla	Mammalia	2015
598	KX098699.1|Porcine_circovirus_2|Mammalia|Artiodactyla|Suidae|Sus|Sus scrofa|2015	Porcine_circovirus_2	Sus scrofa	Sus	Suidae	Artiodactyla	Mammalia	2015
599	KX098698.1|Porcine_circovirus_2|Mammalia|Artiodactyla|Suidae|Sus|Sus scrofa|2015	Porcine_circovirus_2	Sus scrofa	Sus	Suidae	Artiodactyla	Mammalia	2015
600	KX098697.1|Porcine_circovirus_2|Mammalia|Artiodactyla|Suidae|Sus|Sus scrofa|2015	Porcine_circovirus_2	Sus scrofa	Sus	Suidae	Artiodactyla	Mammalia	2015
601	KX098696.1|Porcine_circovirus_2|Mammalia|Artiodactyla|Suidae|Sus|Sus scrofa|2015	Porcine_circovirus_2	Sus scrofa	Sus	Suidae	Artiodactyla	Mammalia	2015
602	KX098695.1|Porcine_circovirus_2|Mammalia|Artiodactyla|Suidae|Sus|Sus scrofa|2015	Porcine_circovirus_2	Sus scrofa	Sus	Suidae	Artiodactyla	Mammalia	2015
603	KX098693.1|Porcine_circovirus_2|Mammalia|Artiodactyla|Suidae|Sus|Sus scrofa|2015	Porcine_circovirus_2	Sus scrofa	Sus	Suidae	Artiodactyla	Mammalia	2015
604	KX098692.1|Porcine_circovirus_2|Mammalia|Artiodactyla|Suidae|Sus|Sus scrofa|2015	Porcine_circovirus_2	Sus scrofa	Sus	Suidae	Artiodactyla	Mammalia	2015
605	KX098691.1|Porcine_circovirus_2|Mammalia|Artiodactyla|Suidae|Sus|Sus scrofa|2015	Porcine_circovirus_2	Sus scrofa	Sus	Suidae	Artiodactyla	Mammalia	2015
606	KX098690.1|Porcine_circovirus_2|Mammalia|Artiodactyla|Suidae|Sus|Sus scrofa|2015	Porcine_circovirus_2	Sus scrofa	Sus	Suidae	Artiodactyla	Mammalia	2015
607	KX098689.1|Porcine_circovirus_2|Mammalia|Artiodactyla|Suidae|Sus|Sus scrofa|2015	Porcine_circovirus_2	Sus scrofa	Sus	Suidae	Artiodactyla	Mammalia	2015
608	KX098688.1|Porcine_circovirus_2|Mammalia|Artiodactyla|Suidae|Sus|Sus scrofa|2015	Porcine_circovirus_2	Sus scrofa	Sus	Suidae	Artiodactyla	Mammalia	2015
609	KX098687.1|Porcine_circovirus_2|Mammalia|Artiodactyla|Suidae|Sus|Sus scrofa|2015	Porcine_circovirus_2	Sus scrofa	Sus	Suidae	Artiodactyla	Mammalia	2015
610	KX098686.1|Porcine_circovirus_2|Mammalia|Artiodactyla|Suidae|Sus|Sus scrofa|2015	Porcine_circovirus_2	Sus scrofa	Sus	Suidae	Artiodactyla	Mammalia	2015
611	KX098685.1|Porcine_circovirus_2|Mammalia|Artiodactyla|Suidae|Sus|Sus scrofa|2015	Porcine_circovirus_2	Sus scrofa	Sus	Suidae	Artiodactyla	Mammalia	2015
612	KX098684.1|Porcine_circovirus_2|Mammalia|Artiodactyla|Suidae|Sus|Sus scrofa|2015	Porcine_circovirus_2	Sus scrofa	Sus	Suidae	Artiodactyla	Mammalia	2015
613	KX098683.1|Porcine_circovirus_2|Mammalia|Artiodactyla|Suidae|Sus|Sus scrofa|2015	Porcine_circovirus_2	Sus scrofa	Sus	Suidae	Artiodactyla	Mammalia	2015
614	KX098682.1|Porcine_circovirus_2|Mammalia|Artiodactyla|Suidae|Sus|Sus scrofa|2015	Porcine_circovirus_2	Sus scrofa	Sus	Suidae	Artiodactyla	Mammalia	2015
615	KX098681.1|Porcine_circovirus_2|Mammalia|Artiodactyla|Suidae|Sus|Sus scrofa|2015	Porcine_circovirus_2	Sus scrofa	Sus	Suidae	Artiodactyla	Mammalia	2015
616	KX098680.1|Porcine_circovirus_2|Mammalia|Artiodactyla|Suidae|Sus|Sus scrofa|2015	Porcine_circovirus_2	Sus scrofa	Sus	Suidae	Artiodactyla	Mammalia	2015
617	KX098679.1|Porcine_circovirus_2|Mammalia|Artiodactyla|Suidae|Sus|Sus scrofa|2015	Porcine_circovirus_2	Sus scrofa	Sus	Suidae	Artiodactyla	Mammalia	2015
618	KX098678.1|Porcine_circovirus_2|Mammalia|Artiodactyla|Suidae|Sus|Sus scrofa|2015	Porcine_circovirus_2	Sus scrofa	Sus	Suidae	Artiodactyla	Mammalia	2015
619	KX098677.1|Porcine_circovirus_2|Mammalia|Artiodactyla|Suidae|Sus|Sus scrofa|2015	Porcine_circovirus_2	Sus scrofa	Sus	Suidae	Artiodactyla	Mammalia	2015
620	KX098676.1|Porcine_circovirus_2|Mammalia|Artiodactyla|Suidae|Sus|Sus scrofa|2015	Porcine_circovirus_2	Sus scrofa	Sus	Suidae	Artiodactyla	Mammalia	2015
621	KX098675.1|Porcine_circovirus_2|Mammalia|Artiodactyla|Suidae|Sus|Sus scrofa|2015	Porcine_circovirus_2	Sus scrofa	Sus	Suidae	Artiodactyla	Mammalia	2015
622	KX098674.1|Porcine_circovirus_2|Mammalia|Artiodactyla|Suidae|Sus|Sus scrofa|2015	Porcine_circovirus_2	Sus scrofa	Sus	Suidae	Artiodactyla	Mammalia	2015
623	KX098673.1|Porcine_circovirus_2|Mammalia|Artiodactyla|Suidae|Sus|Sus scrofa|2015	Porcine_circovirus_2	Sus scrofa	Sus	Suidae	Artiodactyla	Mammalia	2015
624	KX098672.1|Porcine_circovirus_2|Mammalia|Artiodactyla|Suidae|Sus|Sus scrofa|2015	Porcine_circovirus_2	Sus scrofa	Sus	Suidae	Artiodactyla	Mammalia	2015
625	KX098670.1|Porcine_circovirus_2|Mammalia|Artiodactyla|Suidae|Sus|Sus scrofa|2015	Porcine_circovirus_2	Sus scrofa	Sus	Suidae	Artiodactyla	Mammalia	2015
626	KX098669.1|Porcine_circovirus_2|Mammalia|Artiodactyla|Suidae|Sus|Sus scrofa|2015	Porcine_circovirus_2	Sus scrofa	Sus	Suidae	Artiodactyla	Mammalia	2015
627	KX098668.1|Porcine_circovirus_2|Mammalia|Artiodactyla|Suidae|Sus|Sus scrofa|2015	Porcine_circovirus_2	Sus scrofa	Sus	Suidae	Artiodactyla	Mammalia	2015
628	KX098667.1|Porcine_circovirus_2|Mammalia|Artiodactyla|Suidae|Sus|Sus scrofa|2015	Porcine_circovirus_2	Sus scrofa	Sus	Suidae	Artiodactyla	Mammalia	2015
629	KX098666.1|Porcine_circovirus_2|Mammalia|Artiodactyla|Suidae|Sus|Sus scrofa|2015	Porcine_circovirus_2	Sus scrofa	Sus	Suidae	Artiodactyla	Mammalia	2015
630	KX098665.1|Porcine_circovirus_2|Mammalia|Artiodactyla|Suidae|Sus|Sus scrofa|2015	Porcine_circovirus_2	Sus scrofa	Sus	Suidae	Artiodactyla	Mammalia	2015
631	KX098663.1|Porcine_circovirus_2|Mammalia|Artiodactyla|Suidae|Sus|Sus scrofa|2015	Porcine_circovirus_2	Sus scrofa	Sus	Suidae	Artiodactyla	Mammalia	2015
632	KX098662.1|Porcine_circovirus_2|Mammalia|Artiodactyla|Suidae|Sus|Sus scrofa|2015	Porcine_circovirus_2	Sus scrofa	Sus	Suidae	Artiodactyla	Mammalia	2015
633	KX098661.1|Porcine_circovirus_2|Mammalia|Artiodactyla|Suidae|Sus|Sus scrofa|2015	Porcine_circovirus_2	Sus scrofa	Sus	Suidae	Artiodactyla	Mammalia	2015
634	KX098660.1|Porcine_circovirus_2|Mammalia|Artiodactyla|Suidae|Sus|Sus scrofa|2015	Porcine_circovirus_2	Sus scrofa	Sus	Suidae	Artiodactyla	Mammalia	2015
635	KX098659.1|Porcine_circovirus_2|Mammalia|Artiodactyla|Suidae|Sus|Sus scrofa|2015	Porcine_circovirus_2	Sus scrofa	Sus	Suidae	Artiodactyla	Mammalia	2015
636	KU697292.1|Porcine_circovirus_2|Mammalia|Artiodactyla|Suidae|Sus|Sus scrofa|2015	Porcine_circovirus_2	Sus scrofa	Sus	Suidae	Artiodactyla	Mammalia	2015
637	KU697291.1|Porcine_circovirus_2|Mammalia|Artiodactyla|Suidae|Sus|Sus scrofa|2015	Porcine_circovirus_2	Sus scrofa	Sus	Suidae	Artiodactyla	Mammalia	2015
638	KU697290.1|Porcine_circovirus_2|Mammalia|Artiodactyla|Suidae|Sus|Sus scrofa|2015	Porcine_circovirus_2	Sus scrofa	Sus	Suidae	Artiodactyla	Mammalia	2015
639	KU697289.1|Porcine_circovirus_2|Mammalia|Artiodactyla|Suidae|Sus|Sus scrofa|2015	Porcine_circovirus_2	Sus scrofa	Sus	Suidae	Artiodactyla	Mammalia	2015
640	KU697288.1|Porcine_circovirus_2|Mammalia|Artiodactyla|Suidae|Sus|Sus scrofa|2015	Porcine_circovirus_2	Sus scrofa	Sus	Suidae	Artiodactyla	Mammalia	2015
641	KU697287.1|Porcine_circovirus_2|Mammalia|Artiodactyla|Suidae|Sus|Sus scrofa|2015	Porcine_circovirus_2	Sus scrofa	Sus	Suidae	Artiodactyla	Mammalia	2015
642	KU697286.1|Porcine_circovirus_2|Mammalia|Artiodactyla|Suidae|Sus|Sus scrofa|2015	Porcine_circovirus_2	Sus scrofa	Sus	Suidae	Artiodactyla	Mammalia	2015
643	KU697285.1|Porcine_circovirus_2|Mammalia|Artiodactyla|Suidae|Sus|Sus scrofa|2015	Porcine_circovirus_2	Sus scrofa	Sus	Suidae	Artiodactyla	Mammalia	2015
644	KU697284.1|Porcine_circovirus_2|Mammalia|Artiodactyla|Suidae|Sus|Sus scrofa|2015	Porcine_circovirus_2	Sus scrofa	Sus	Suidae	Artiodactyla	Mammalia	2015
645	KU697283.1|Porcine_circovirus_2|Mammalia|Artiodactyla|Suidae|Sus|Sus scrofa|2015	Porcine_circovirus_2	Sus scrofa	Sus	Suidae	Artiodactyla	Mammalia	2015
646	KU697282.1|Porcine_circovirus_2|Mammalia|Artiodactyla|Suidae|Sus|Sus scrofa|2015	Porcine_circovirus_2	Sus scrofa	Sus	Suidae	Artiodactyla	Mammalia	2015
647	KU697280.1|Porcine_circovirus_2|Mammalia|Artiodactyla|Suidae|Sus|Sus scrofa|2015	Porcine_circovirus_2	Sus scrofa	Sus	Suidae	Artiodactyla	Mammalia	2015
648	KU697279.1|Porcine_circovirus_2|Mammalia|Artiodactyla|Suidae|Sus|Sus scrofa|2015	Porcine_circovirus_2	Sus scrofa	Sus	Suidae	Artiodactyla	Mammalia	2015
649	KU697278.1|Porcine_circovirus_2|Mammalia|Artiodactyla|Suidae|Sus|Sus scrofa|2015	Porcine_circovirus_2	Sus scrofa	Sus	Suidae	Artiodactyla	Mammalia	2015
650	KU697277.1|Porcine_circovirus_2|Mammalia|Artiodactyla|Suidae|Sus|Sus scrofa|2015	Porcine_circovirus_2	Sus scrofa	Sus	Suidae	Artiodactyla	Mammalia	2015
651	KU697276.1|Porcine_circovirus_2|Mammalia|Artiodactyla|Suidae|Sus|Sus scrofa|2015	Porcine_circovirus_2	Sus scrofa	Sus	Suidae	Artiodactyla	Mammalia	2015
652	KU697275.1|Porcine_circovirus_2|Mammalia|Artiodactyla|Suidae|Sus|Sus scrofa|2015	Porcine_circovirus_2	Sus scrofa	Sus	Suidae	Artiodactyla	Mammalia	2015
653	KU697274.1|Porcine_circovirus_2|Mammalia|Artiodactyla|Suidae|Sus|Sus scrofa|2015	Porcine_circovirus_2	Sus scrofa	Sus	Suidae	Artiodactyla	Mammalia	2015
654	KU697273.1|Porcine_circovirus_2|Mammalia|Artiodactyla|Suidae|Sus|Sus scrofa|2015	Porcine_circovirus_2	Sus scrofa	Sus	Suidae	Artiodactyla	Mammalia	2015
655	KU697272.1|Porcine_circovirus_2|Mammalia|Artiodactyla|Suidae|Sus|Sus scrofa|2015	Porcine_circovirus_2	Sus scrofa	Sus	Suidae	Artiodactyla	Mammalia	2015
656	KU697271.1|Porcine_circovirus_2|Mammalia|Artiodactyla|Suidae|Sus|Sus scrofa|2015	Porcine_circovirus_2	Sus scrofa	Sus	Suidae	Artiodactyla	Mammalia	2015
657	KU697270.1|Porcine_circovirus_2|Mammalia|Artiodactyla|Suidae|Sus|Sus scrofa|2015	Porcine_circovirus_2	Sus scrofa	Sus	Suidae	Artiodactyla	Mammalia	2015
658	KU697269.1|Porcine_circovirus_2|Mammalia|Artiodactyla|Suidae|Sus|Sus scrofa|2015	Porcine_circovirus_2	Sus scrofa	Sus	Suidae	Artiodactyla	Mammalia	2015
659	KU697268.1|Porcine_circovirus_2|Mammalia|Artiodactyla|Suidae|Sus|Sus scrofa|2015	Porcine_circovirus_2	Sus scrofa	Sus	Suidae	Artiodactyla	Mammalia	2015
660	KU697267.1|Porcine_circovirus_2|Mammalia|Artiodactyla|Suidae|Sus|Sus scrofa|2015	Porcine_circovirus_2	Sus scrofa	Sus	Suidae	Artiodactyla	Mammalia	2015
661	KU697266.1|Porcine_circovirus_2|Mammalia|Artiodactyla|Suidae|Sus|Sus scrofa|2015	Porcine_circovirus_2	Sus scrofa	Sus	Suidae	Artiodactyla	Mammalia	2015
662	KU697264.1|Porcine_circovirus_2|Mammalia|Artiodactyla|Suidae|Sus|Sus scrofa|2015	Porcine_circovirus_2	Sus scrofa	Sus	Suidae	Artiodactyla	Mammalia	2015
663	KU697263.1|Porcine_circovirus_2|Mammalia|Artiodactyla|Suidae|Sus|Sus scrofa|2015	Porcine_circovirus_2	Sus scrofa	Sus	Suidae	Artiodactyla	Mammalia	2015
664	KU697262.1|Porcine_circovirus_2|Mammalia|Artiodactyla|Suidae|Sus|Sus scrofa|2015	Porcine_circovirus_2	Sus scrofa	Sus	Suidae	Artiodactyla	Mammalia	2015
665	KU697261.1|Porcine_circovirus_2|Mammalia|Artiodactyla|Suidae|Sus|Sus scrofa|2015	Porcine_circovirus_2	Sus scrofa	Sus	Suidae	Artiodactyla	Mammalia	2015
666	KU697259.1|Porcine_circovirus_2|Mammalia|Artiodactyla|Suidae|Sus|Sus scrofa|2015	Porcine_circovirus_2	Sus scrofa	Sus	Suidae	Artiodactyla	Mammalia	2015
667	KU697258.1|Porcine_circovirus_2|Mammalia|Artiodactyla|Suidae|Sus|Sus scrofa|2015	Porcine_circovirus_2	Sus scrofa	Sus	Suidae	Artiodactyla	Mammalia	2015
668	KU697257.1|Porcine_circovirus_2|Mammalia|Artiodactyla|Suidae|Sus|Sus scrofa|2015	Porcine_circovirus_2	Sus scrofa	Sus	Suidae	Artiodactyla	Mammalia	2015
669	KU697256.1|Porcine_circovirus_2|Mammalia|Artiodactyla|Suidae|Sus|Sus scrofa|2015	Porcine_circovirus_2	Sus scrofa	Sus	Suidae	Artiodactyla	Mammalia	2015
670	KU697255.1|Porcine_circovirus_2|Mammalia|Artiodactyla|Suidae|Sus|Sus scrofa|2015	Porcine_circovirus_2	Sus scrofa	Sus	Suidae	Artiodactyla	Mammalia	2015
671	KU697254.1|Porcine_circovirus_2|Mammalia|Artiodactyla|Suidae|Sus|Sus scrofa|2015	Porcine_circovirus_2	Sus scrofa	Sus	Suidae	Artiodactyla	Mammalia	2015
672	KU697253.1|Porcine_circovirus_2|Mammalia|Artiodactyla|Suidae|Sus|Sus scrofa|2015	Porcine_circovirus_2	Sus scrofa	Sus	Suidae	Artiodactyla	Mammalia	2015
673	KU697252.1|Porcine_circovirus_2|Mammalia|Artiodactyla|Suidae|Sus|Sus scrofa|2015	Porcine_circovirus_2	Sus scrofa	Sus	Suidae	Artiodactyla	Mammalia	2015
674	KU697251.1|Porcine_circovirus_2|Mammalia|Artiodactyla|Suidae|Sus|Sus scrofa|2015	Porcine_circovirus_2	Sus scrofa	Sus	Suidae	Artiodactyla	Mammalia	2015
675	KU697250.1|Porcine_circovirus_2|Mammalia|Artiodactyla|Suidae|Sus|Sus scrofa|2015	Porcine_circovirus_2	Sus scrofa	Sus	Suidae	Artiodactyla	Mammalia	2015
676	KU697249.1|Porcine_circovirus_2|Mammalia|Artiodactyla|Suidae|Sus|Sus scrofa|2015	Porcine_circovirus_2	Sus scrofa	Sus	Suidae	Artiodactyla	Mammalia	2015
677	KU697248.1|Porcine_circovirus_2|Mammalia|Artiodactyla|Suidae|Sus|Sus scrofa|2015	Porcine_circovirus_2	Sus scrofa	Sus	Suidae	Artiodactyla	Mammalia	2015
678	KU697247.1|Porcine_circovirus_2|Mammalia|Artiodactyla|Suidae|Sus|Sus scrofa|2015	Porcine_circovirus_2	Sus scrofa	Sus	Suidae	Artiodactyla	Mammalia	2015
679	KU697245.1|Porcine_circovirus_2|Mammalia|Artiodactyla|Suidae|Sus|Sus scrofa|2015	Porcine_circovirus_2	Sus scrofa	Sus	Suidae	Artiodactyla	Mammalia	2015
680	KU697244.1|Porcine_circovirus_2|Mammalia|Artiodactyla|Suidae|Sus|Sus scrofa|2015	Porcine_circovirus_2	Sus scrofa	Sus	Suidae	Artiodactyla	Mammalia	2015
681	KU697243.1|Porcine_circovirus_2|Mammalia|Artiodactyla|Suidae|Sus|Sus scrofa|2015	Porcine_circovirus_2	Sus scrofa	Sus	Suidae	Artiodactyla	Mammalia	2015
682	KU697242.1|Porcine_circovirus_2|Mammalia|Artiodactyla|Suidae|Sus|Sus scrofa|2015	Porcine_circovirus_2	Sus scrofa	Sus	Suidae	Artiodactyla	Mammalia	2015
683	KU697239.1|Porcine_circovirus_2|Mammalia|Artiodactyla|Suidae|Sus|Sus scrofa|2015	Porcine_circovirus_2	Sus scrofa	Sus	Suidae	Artiodactyla	Mammalia	2015
684	KU697238.1|Porcine_circovirus_2|Mammalia|Artiodactyla|Suidae|Sus|Sus scrofa|2015	Porcine_circovirus_2	Sus scrofa	Sus	Suidae	Artiodactyla	Mammalia	2015
685	KU697237.1|Porcine_circovirus_2|Mammalia|Artiodactyla|Suidae|Sus|Sus scrofa|2015	Porcine_circovirus_2	Sus scrofa	Sus	Suidae	Artiodactyla	Mammalia	2015
686	KU697236.1|Porcine_circovirus_2|Mammalia|Artiodactyla|Suidae|Sus|Sus scrofa|2015	Porcine_circovirus_2	Sus scrofa	Sus	Suidae	Artiodactyla	Mammalia	2015
687	KU697235.1|Porcine_circovirus_2|Mammalia|Artiodactyla|Suidae|Sus|Sus scrofa|2015	Porcine_circovirus_2	Sus scrofa	Sus	Suidae	Artiodactyla	Mammalia	2015
688	KU697234.1|Porcine_circovirus_2|Mammalia|Artiodactyla|Suidae|Sus|Sus scrofa|2015	Porcine_circovirus_2	Sus scrofa	Sus	Suidae	Artiodactyla	Mammalia	2015
689	KU697233.1|Porcine_circovirus_2|Mammalia|Artiodactyla|Suidae|Sus|Sus scrofa|2015	Porcine_circovirus_2	Sus scrofa	Sus	Suidae	Artiodactyla	Mammalia	2015
690	KU697232.1|Porcine_circovirus_2|Mammalia|Artiodactyla|Suidae|Sus|Sus scrofa|2015	Porcine_circovirus_2	Sus scrofa	Sus	Suidae	Artiodactyla	Mammalia	2015
691	KU697231.1|Porcine_circovirus_2|Mammalia|Artiodactyla|Suidae|Sus|Sus scrofa|2015	Porcine_circovirus_2	Sus scrofa	Sus	Suidae	Artiodactyla	Mammalia	2015
692	KU697230.1|Porcine_circovirus_2|Mammalia|Artiodactyla|Suidae|Sus|Sus scrofa|2015	Porcine_circovirus_2	Sus scrofa	Sus	Suidae	Artiodactyla	Mammalia	2015
693	KU697229.1|Porcine_circovirus_2|Mammalia|Artiodactyla|Suidae|Sus|Sus scrofa|2015	Porcine_circovirus_2	Sus scrofa	Sus	Suidae	Artiodactyla	Mammalia	2015
694	KU697227.1|Porcine_circovirus_2|Mammalia|Artiodactyla|Suidae|Sus|Sus scrofa|2015	Porcine_circovirus_2	Sus scrofa	Sus	Suidae	Artiodactyla	Mammalia	2015
695	KU697226.1|Porcine_circovirus_2|Mammalia|Artiodactyla|Suidae|Sus|Sus scrofa|2015	Porcine_circovirus_2	Sus scrofa	Sus	Suidae	Artiodactyla	Mammalia	2015
696	KU697225.1|Porcine_circovirus_2|Mammalia|Artiodactyla|Suidae|Sus|Sus scrofa|2015	Porcine_circovirus_2	Sus scrofa	Sus	Suidae	Artiodactyla	Mammalia	2015
697	KU697224.1|Porcine_circovirus_2|Mammalia|Artiodactyla|Suidae|Sus|Sus scrofa|2015	Porcine_circovirus_2	Sus scrofa	Sus	Suidae	Artiodactyla	Mammalia	2015
698	KU697223.1|Porcine_circovirus_2|Mammalia|Artiodactyla|Suidae|Sus|Sus scrofa|2015	Porcine_circovirus_2	Sus scrofa	Sus	Suidae	Artiodactyla	Mammalia	2015
699	KU697222.1|Porcine_circovirus_2|Mammalia|Artiodactyla|Suidae|Sus|Sus scrofa|2015	Porcine_circovirus_2	Sus scrofa	Sus	Suidae	Artiodactyla	Mammalia	2015
700	KU697221.1|Porcine_circovirus_2|Mammalia|Artiodactyla|Suidae|Sus|Sus scrofa|2015	Porcine_circovirus_2	Sus scrofa	Sus	Suidae	Artiodactyla	Mammalia	2015
701	KU697220.1|Porcine_circovirus_2|Mammalia|Artiodactyla|Suidae|Sus|Sus scrofa|2015	Porcine_circovirus_2	Sus scrofa	Sus	Suidae	Artiodactyla	Mammalia	2015
702	KU697219.1|Porcine_circovirus_2|Mammalia|Artiodactyla|Suidae|Sus|Sus scrofa|2015	Porcine_circovirus_2	Sus scrofa	Sus	Suidae	Artiodactyla	Mammalia	2015
703	KU697218.1|Porcine_circovirus_2|Mammalia|Artiodactyla|Suidae|Sus|Sus scrofa|2015	Porcine_circovirus_2	Sus scrofa	Sus	Suidae	Artiodactyla	Mammalia	2015
704	KU697217.1|Porcine_circovirus_2|Mammalia|Artiodactyla|Suidae|Sus|Sus scrofa|2015	Porcine_circovirus_2	Sus scrofa	Sus	Suidae	Artiodactyla	Mammalia	2015
705	KU697216.1|Porcine_circovirus_2|Mammalia|Artiodactyla|Suidae|Sus|Sus scrofa|2015	Porcine_circovirus_2	Sus scrofa	Sus	Suidae	Artiodactyla	Mammalia	2015
706	KU697214.1|Porcine_circovirus_2|Mammalia|Artiodactyla|Suidae|Sus|Sus scrofa|2015	Porcine_circovirus_2	Sus scrofa	Sus	Suidae	Artiodactyla	Mammalia	2015
707	KU697213.1|Porcine_circovirus_2|Mammalia|Artiodactyla|Suidae|Sus|Sus scrofa|2015	Porcine_circovirus_2	Sus scrofa	Sus	Suidae	Artiodactyla	Mammalia	2015
708	KU697212.1|Porcine_circovirus_2|Mammalia|Artiodactyla|Suidae|Sus|Sus scrofa|2015	Porcine_circovirus_2	Sus scrofa	Sus	Suidae	Artiodactyla	Mammalia	2015
709	KU697211.1|Porcine_circovirus_2|Mammalia|Artiodactyla|Suidae|Sus|Sus scrofa|2015	Porcine_circovirus_2	Sus scrofa	Sus	Suidae	Artiodactyla	Mammalia	2015
710	KU697210.1|Porcine_circovirus_2|Mammalia|Artiodactyla|Suidae|Sus|Sus scrofa|2015	Porcine_circovirus_2	Sus scrofa	Sus	Suidae	Artiodactyla	Mammalia	2015
711	KU697208.1|Porcine_circovirus_2|Mammalia|Artiodactyla|Suidae|Sus|Sus scrofa|2015	Porcine_circovirus_2	Sus scrofa	Sus	Suidae	Artiodactyla	Mammalia	2015
712	KU697207.1|Porcine_circovirus_2|Mammalia|Artiodactyla|Suidae|Sus|Sus scrofa|2015	Porcine_circovirus_2	Sus scrofa	Sus	Suidae	Artiodactyla	Mammalia	2015
713	KU697206.1|Porcine_circovirus_2|Mammalia|Artiodactyla|Suidae|Sus|Sus scrofa|2015	Porcine_circovirus_2	Sus scrofa	Sus	Suidae	Artiodactyla	Mammalia	2015
714	KU697205.1|Porcine_circovirus_2|Mammalia|Artiodactyla|Suidae|Sus|Sus scrofa|2015	Porcine_circovirus_2	Sus scrofa	Sus	Suidae	Artiodactyla	Mammalia	2015
715	KU697204.1|Porcine_circovirus_2|Mammalia|Artiodactyla|Suidae|Sus|Sus scrofa|2015	Porcine_circovirus_2	Sus scrofa	Sus	Suidae	Artiodactyla	Mammalia	2015
716	KU697203.1|Porcine_circovirus_2|Mammalia|Artiodactyla|Suidae|Sus|Sus scrofa|2015	Porcine_circovirus_2	Sus scrofa	Sus	Suidae	Artiodactyla	Mammalia	2015
717	KU697202.1|Porcine_circovirus_2|Mammalia|Artiodactyla|Suidae|Sus|Sus scrofa|2015	Porcine_circovirus_2	Sus scrofa	Sus	Suidae	Artiodactyla	Mammalia	2015
718	KU697201.1|Porcine_circovirus_2|Mammalia|Artiodactyla|Suidae|Sus|Sus scrofa|2015	Porcine_circovirus_2	Sus scrofa	Sus	Suidae	Artiodactyla	Mammalia	2015
719	KU697200.1|Porcine_circovirus_2|Mammalia|Artiodactyla|Suidae|Sus|Sus scrofa|2015	Porcine_circovirus_2	Sus scrofa	Sus	Suidae	Artiodactyla	Mammalia	2015
720	KU697199.1|Porcine_circovirus_2|Mammalia|Artiodactyla|Suidae|Sus|Sus scrofa|2015	Porcine_circovirus_2	Sus scrofa	Sus	Suidae	Artiodactyla	Mammalia	2015
721	KU697198.1|Porcine_circovirus_2|Mammalia|Artiodactyla|Suidae|Sus|Sus scrofa|2015	Porcine_circovirus_2	Sus scrofa	Sus	Suidae	Artiodactyla	Mammalia	2015
722	KU697197.1|Porcine_circovirus_2|Mammalia|Artiodactyla|Suidae|Sus|Sus scrofa|2015	Porcine_circovirus_2	Sus scrofa	Sus	Suidae	Artiodactyla	Mammalia	2015
723	KU697196.1|Porcine_circovirus_2|Mammalia|Artiodactyla|Suidae|Sus|Sus scrofa|2015	Porcine_circovirus_2	Sus scrofa	Sus	Suidae	Artiodactyla	Mammalia	2015
724	KU697195.1|Porcine_circovirus_2|Mammalia|Artiodactyla|Suidae|Sus|Sus scrofa|2015	Porcine_circovirus_2	Sus scrofa	Sus	Suidae	Artiodactyla	Mammalia	2015
725	KU697194.1|Porcine_circovirus_2|Mammalia|Artiodactyla|Suidae|Sus|Sus scrofa|2015	Porcine_circovirus_2	Sus scrofa	Sus	Suidae	Artiodactyla	Mammalia	2015
726	KU697193.1|Porcine_circovirus_2|Mammalia|Artiodactyla|Suidae|Sus|Sus scrofa|2015	Porcine_circovirus_2	Sus scrofa	Sus	Suidae	Artiodactyla	Mammalia	2015
727	KU697192.1|Porcine_circovirus_2|Mammalia|Artiodactyla|Suidae|Sus|Sus scrofa|2015	Porcine_circovirus_2	Sus scrofa	Sus	Suidae	Artiodactyla	Mammalia	2015
728	KU697191.1|Porcine_circovirus_2|Mammalia|Artiodactyla|Suidae|Sus|Sus scrofa|2015	Porcine_circovirus_2	Sus scrofa	Sus	Suidae	Artiodactyla	Mammalia	2015
729	KU697190.1|Porcine_circovirus_2|Mammalia|Artiodactyla|Suidae|Sus|Sus scrofa|2015	Porcine_circovirus_2	Sus scrofa	Sus	Suidae	Artiodactyla	Mammalia	2015
730	KU697189.1|Porcine_circovirus_2|Mammalia|Artiodactyla|Suidae|Sus|Sus scrofa|2015	Porcine_circovirus_2	Sus scrofa	Sus	Suidae	Artiodactyla	Mammalia	2015
731	KU697188.1|Porcine_circovirus_2|Mammalia|Artiodactyla|Suidae|Sus|Sus scrofa|2015	Porcine_circovirus_2	Sus scrofa	Sus	Suidae	Artiodactyla	Mammalia	2015
732	KU697187.1|Porcine_circovirus_2|Mammalia|Artiodactyla|Suidae|Sus|Sus scrofa|2015	Porcine_circovirus_2	Sus scrofa	Sus	Suidae	Artiodactyla	Mammalia	2015
733	KU697186.1|Porcine_circovirus_2|Mammalia|Artiodactyla|Suidae|Sus|Sus scrofa|2015	Porcine_circovirus_2	Sus scrofa	Sus	Suidae	Artiodactyla	Mammalia	2015
734	KU697185.1|Porcine_circovirus_2|Mammalia|Artiodactyla|Suidae|Sus|Sus scrofa|2015	Porcine_circovirus_2	Sus scrofa	Sus	Suidae	Artiodactyla	Mammalia	2015
735	KU697184.1|Porcine_circovirus_2|Mammalia|Artiodactyla|Suidae|Sus|Sus scrofa|2015	Porcine_circovirus_2	Sus scrofa	Sus	Suidae	Artiodactyla	Mammalia	2015
736	KU697183.1|Porcine_circovirus_2|Mammalia|Artiodactyla|Suidae|Sus|Sus scrofa|2015	Porcine_circovirus_2	Sus scrofa	Sus	Suidae	Artiodactyla	Mammalia	2015
737	KU697182.1|Porcine_circovirus_2|Mammalia|Artiodactyla|Suidae|Sus|Sus scrofa|2015	Porcine_circovirus_2	Sus scrofa	Sus	Suidae	Artiodactyla	Mammalia	2015
738	KU697181.1|Porcine_circovirus_2|Mammalia|Artiodactyla|Suidae|Sus|Sus scrofa|2015	Porcine_circovirus_2	Sus scrofa	Sus	Suidae	Artiodactyla	Mammalia	2015
739	KU697180.1|Porcine_circovirus_2|Mammalia|Artiodactyla|Suidae|Sus|Sus scrofa|2015	Porcine_circovirus_2	Sus scrofa	Sus	Suidae	Artiodactyla	Mammalia	2015
740	KU697179.1|Porcine_circovirus_2|Mammalia|Artiodactyla|Suidae|Sus|Sus scrofa|2015	Porcine_circovirus_2	Sus scrofa	Sus	Suidae	Artiodactyla	Mammalia	2015
741	KU697178.1|Porcine_circovirus_2|Mammalia|Artiodactyla|Suidae|Sus|Sus scrofa|2015	Porcine_circovirus_2	Sus scrofa	Sus	Suidae	Artiodactyla	Mammalia	2015
742	KU697177.1|Porcine_circovirus_2|Mammalia|Artiodactyla|Suidae|Sus|Sus scrofa|2015	Porcine_circovirus_2	Sus scrofa	Sus	Suidae	Artiodactyla	Mammalia	2015
743	KU697176.1|Porcine_circovirus_2|Mammalia|Artiodactyla|Suidae|Sus|Sus scrofa|2015	Porcine_circovirus_2	Sus scrofa	Sus	Suidae	Artiodactyla	Mammalia	2015
744	KU697175.1|Porcine_circovirus_2|Mammalia|Artiodactyla|Suidae|Sus|Sus scrofa|2015	Porcine_circovirus_2	Sus scrofa	Sus	Suidae	Artiodactyla	Mammalia	2015
745	KU697174.1|Porcine_circovirus_2|Mammalia|Artiodactyla|Suidae|Sus|Sus scrofa|2015	Porcine_circovirus_2	Sus scrofa	Sus	Suidae	Artiodactyla	Mammalia	2015
746	KU697173.1|Porcine_circovirus_2|Mammalia|Artiodactyla|Suidae|Sus|Sus scrofa|2015	Porcine_circovirus_2	Sus scrofa	Sus	Suidae	Artiodactyla	Mammalia	2015
747	KU697171.1|Porcine_circovirus_2|Mammalia|Artiodactyla|Suidae|Sus|Sus scrofa|2015	Porcine_circovirus_2	Sus scrofa	Sus	Suidae	Artiodactyla	Mammalia	2015
748	KU697170.1|Porcine_circovirus_2|Mammalia|Artiodactyla|Suidae|Sus|Sus scrofa|2015	Porcine_circovirus_2	Sus scrofa	Sus	Suidae	Artiodactyla	Mammalia	2015
749	KU697169.1|Porcine_circovirus_2|Mammalia|Artiodactyla|Suidae|Sus|Sus scrofa|2015	Porcine_circovirus_2	Sus scrofa	Sus	Suidae	Artiodactyla	Mammalia	2015
750	KU697168.1|Porcine_circovirus_2|Mammalia|Artiodactyla|Suidae|Sus|Sus scrofa|2015	Porcine_circovirus_2	Sus scrofa	Sus	Suidae	Artiodactyla	Mammalia	2015
751	KU697167.1|Porcine_circovirus_2|Mammalia|Artiodactyla|Suidae|Sus|Sus scrofa|2015	Porcine_circovirus_2	Sus scrofa	Sus	Suidae	Artiodactyla	Mammalia	2015
752	KU697166.1|Porcine_circovirus_2|Mammalia|Artiodactyla|Suidae|Sus|Sus scrofa|2015	Porcine_circovirus_2	Sus scrofa	Sus	Suidae	Artiodactyla	Mammalia	2015
753	KU697165.1|Porcine_circovirus_2|Mammalia|Artiodactyla|Suidae|Sus|Sus scrofa|2015	Porcine_circovirus_2	Sus scrofa	Sus	Suidae	Artiodactyla	Mammalia	2015
754	KU697164.1|Porcine_circovirus_2|Mammalia|Artiodactyla|Suidae|Sus|Sus scrofa|2015	Porcine_circovirus_2	Sus scrofa	Sus	Suidae	Artiodactyla	Mammalia	2015
755	KU697163.1|Porcine_circovirus_2|Mammalia|Artiodactyla|Suidae|Sus|Sus scrofa|2015	Porcine_circovirus_2	Sus scrofa	Sus	Suidae	Artiodactyla	Mammalia	2015
756	KU697162.1|Porcine_circovirus_2|Mammalia|Artiodactyla|Suidae|Sus|Sus scrofa|2015	Porcine_circovirus_2	Sus scrofa	Sus	Suidae	Artiodactyla	Mammalia	2015
757	KU697161.1|Porcine_circovirus_2|Mammalia|Artiodactyla|Suidae|Sus|Sus scrofa|2015	Porcine_circovirus_2	Sus scrofa	Sus	Suidae	Artiodactyla	Mammalia	2015
758	KU697160.1|Porcine_circovirus_2|Mammalia|Artiodactyla|Suidae|Sus|Sus scrofa|2015	Porcine_circovirus_2	Sus scrofa	Sus	Suidae	Artiodactyla	Mammalia	2015
759	KU697159.1|Porcine_circovirus_2|Mammalia|Artiodactyla|Suidae|Sus|Sus scrofa|2015	Porcine_circovirus_2	Sus scrofa	Sus	Suidae	Artiodactyla	Mammalia	2015
760	KU697158.1|Porcine_circovirus_2|Mammalia|Artiodactyla|Suidae|Sus|Sus scrofa|2015	Porcine_circovirus_2	Sus scrofa	Sus	Suidae	Artiodactyla	Mammalia	2015
761	KU697157.1|Porcine_circovirus_2|Mammalia|Artiodactyla|Suidae|Sus|Sus scrofa|2015	Porcine_circovirus_2	Sus scrofa	Sus	Suidae	Artiodactyla	Mammalia	2015
762	KU697156.1|Porcine_circovirus_2|Mammalia|Artiodactyla|Suidae|Sus|Sus scrofa|2015	Porcine_circovirus_2	Sus scrofa	Sus	Suidae	Artiodactyla	Mammalia	2015
763	KU697155.1|Porcine_circovirus_2|Mammalia|Artiodactyla|Suidae|Sus|Sus scrofa|2015	Porcine_circovirus_2	Sus scrofa	Sus	Suidae	Artiodactyla	Mammalia	2015
764	KU697154.1|Porcine_circovirus_2|Mammalia|Artiodactyla|Suidae|Sus|Sus scrofa|2015	Porcine_circovirus_2	Sus scrofa	Sus	Suidae	Artiodactyla	Mammalia	2015
765	KU697152.1|Porcine_circovirus_2|Mammalia|Artiodactyla|Suidae|Sus|Sus scrofa|2015	Porcine_circovirus_2	Sus scrofa	Sus	Suidae	Artiodactyla	Mammalia	2015
766	KU697151.1|Porcine_circovirus_2|Mammalia|Artiodactyla|Suidae|Sus|Sus scrofa|2015	Porcine_circovirus_2	Sus scrofa	Sus	Suidae	Artiodactyla	Mammalia	2015
767	KU697149.1|Porcine_circovirus_2|Mammalia|Artiodactyla|Suidae|Sus|Sus scrofa|2015	Porcine_circovirus_2	Sus scrofa	Sus	Suidae	Artiodactyla	Mammalia	2015
768	KU697146.1|Porcine_circovirus_2|Mammalia|Artiodactyla|Suidae|Sus|Sus scrofa|2015	Porcine_circovirus_2	Sus scrofa	Sus	Suidae	Artiodactyla	Mammalia	2015
769	KU697145.1|Porcine_circovirus_2|Mammalia|Artiodactyla|Suidae|Sus|Sus scrofa|2015	Porcine_circovirus_2	Sus scrofa	Sus	Suidae	Artiodactyla	Mammalia	2015
770	KU697144.1|Porcine_circovirus_2|Mammalia|Artiodactyla|Suidae|Sus|Sus scrofa|2015	Porcine_circovirus_2	Sus scrofa	Sus	Suidae	Artiodactyla	Mammalia	2015
771	KU697143.1|Porcine_circovirus_2|Mammalia|Artiodactyla|Suidae|Sus|Sus scrofa|2015	Porcine_circovirus_2	Sus scrofa	Sus	Suidae	Artiodactyla	Mammalia	2015
772	KU697137.1|Porcine_circovirus_2|Mammalia|Artiodactyla|Suidae|Sus|Sus scrofa|2014	Porcine_circovirus_2	Sus scrofa	Sus	Suidae	Artiodactyla	Mammalia	2014
773	KU697136.1|Porcine_circovirus_2|Mammalia|Artiodactyla|Suidae|Sus|Sus scrofa|2014	Porcine_circovirus_2	Sus scrofa	Sus	Suidae	Artiodactyla	Mammalia	2014
774	KU697135.1|Porcine_circovirus_2|Mammalia|Artiodactyla|Suidae|Sus|Sus scrofa|2014	Porcine_circovirus_2	Sus scrofa	Sus	Suidae	Artiodactyla	Mammalia	2014
775	KU697133.1|Porcine_circovirus_2|Mammalia|Artiodactyla|Suidae|Sus|Sus scrofa|2014	Porcine_circovirus_2	Sus scrofa	Sus	Suidae	Artiodactyla	Mammalia	2014
776	KU697132.1|Porcine_circovirus_2|Mammalia|Artiodactyla|Suidae|Sus|Sus scrofa|2014	Porcine_circovirus_2	Sus scrofa	Sus	Suidae	Artiodactyla	Mammalia	2014
777	KU697129.1|Porcine_circovirus_2|Mammalia|Artiodactyla|Suidae|Sus|Sus scrofa|2014	Porcine_circovirus_2	Sus scrofa	Sus	Suidae	Artiodactyla	Mammalia	2014
778	KU697128.1|Porcine_circovirus_2|Mammalia|Artiodactyla|Suidae|Sus|Sus scrofa|2014	Porcine_circovirus_2	Sus scrofa	Sus	Suidae	Artiodactyla	Mammalia	2014
779	KU697126.1|Porcine_circovirus_2|Mammalia|Artiodactyla|Suidae|Sus|Sus scrofa|2014	Porcine_circovirus_2	Sus scrofa	Sus	Suidae	Artiodactyla	Mammalia	2014
780	KU697125.1|Porcine_circovirus_2|Mammalia|Artiodactyla|Suidae|Sus|Sus scrofa|2014	Porcine_circovirus_2	Sus scrofa	Sus	Suidae	Artiodactyla	Mammalia	2014
781	KU697123.1|Porcine_circovirus_2|Mammalia|Artiodactyla|Suidae|Sus|Sus scrofa|2014	Porcine_circovirus_2	Sus scrofa	Sus	Suidae	Artiodactyla	Mammalia	2014
782	KU697121.1|Porcine_circovirus_2|Mammalia|Artiodactyla|Suidae|Sus|Sus scrofa|2014	Porcine_circovirus_2	Sus scrofa	Sus	Suidae	Artiodactyla	Mammalia	2014
783	KU697116.1|Porcine_circovirus_2|Mammalia|Artiodactyla|Suidae|Sus|Sus scrofa|2014	Porcine_circovirus_2	Sus scrofa	Sus	Suidae	Artiodactyla	Mammalia	2014
784	KU697115.1|Porcine_circovirus_2|Mammalia|Artiodactyla|Suidae|Sus|Sus scrofa|2014	Porcine_circovirus_2	Sus scrofa	Sus	Suidae	Artiodactyla	Mammalia	2014
785	KU697114.1|Porcine_circovirus_2|Mammalia|Artiodactyla|Suidae|Sus|Sus scrofa|2014	Porcine_circovirus_2	Sus scrofa	Sus	Suidae	Artiodactyla	Mammalia	2014
786	KU697113.1|Porcine_circovirus_2|Mammalia|Artiodactyla|Suidae|Sus|Sus scrofa|2014	Porcine_circovirus_2	Sus scrofa	Sus	Suidae	Artiodactyla	Mammalia	2014
787	KU697111.1|Porcine_circovirus_2|Mammalia|Artiodactyla|Suidae|Sus|Sus scrofa|2014	Porcine_circovirus_2	Sus scrofa	Sus	Suidae	Artiodactyla	Mammalia	2014
788	KU697110.1|Porcine_circovirus_2|Mammalia|Artiodactyla|Suidae|Sus|Sus scrofa|2014	Porcine_circovirus_2	Sus scrofa	Sus	Suidae	Artiodactyla	Mammalia	2014
789	KU697109.1|Porcine_circovirus_2|Mammalia|Artiodactyla|Suidae|Sus|Sus scrofa|2014	Porcine_circovirus_2	Sus scrofa	Sus	Suidae	Artiodactyla	Mammalia	2014
790	KU697107.1|Porcine_circovirus_2|Mammalia|Artiodactyla|Suidae|Sus|Sus scrofa|2014	Porcine_circovirus_2	Sus scrofa	Sus	Suidae	Artiodactyla	Mammalia	2014
791	KU697106.1|Porcine_circovirus_2|Mammalia|Artiodactyla|Suidae|Sus|Sus scrofa|2014	Porcine_circovirus_2	Sus scrofa	Sus	Suidae	Artiodactyla	Mammalia	2014
792	KU697105.1|Porcine_circovirus_2|Mammalia|Artiodactyla|Suidae|Sus|Sus scrofa|2014	Porcine_circovirus_2	Sus scrofa	Sus	Suidae	Artiodactyla	Mammalia	2014
793	KU697104.1|Porcine_circovirus_2|Mammalia|Artiodactyla|Suidae|Sus|Sus scrofa|2014	Porcine_circovirus_2	Sus scrofa	Sus	Suidae	Artiodactyla	Mammalia	2014
794	KU697103.1|Porcine_circovirus_2|Mammalia|Artiodactyla|Suidae|Sus|Sus scrofa|2014	Porcine_circovirus_2	Sus scrofa	Sus	Suidae	Artiodactyla	Mammalia	2014
795	KU697102.1|Porcine_circovirus_2|Mammalia|Artiodactyla|Suidae|Sus|Sus scrofa|2014	Porcine_circovirus_2	Sus scrofa	Sus	Suidae	Artiodactyla	Mammalia	2014
796	KU697101.1|Porcine_circovirus_2|Mammalia|Artiodactyla|Suidae|Sus|Sus scrofa|2014	Porcine_circovirus_2	Sus scrofa	Sus	Suidae	Artiodactyla	Mammalia	2014
797	KU697100.1|Porcine_circovirus_2|Mammalia|Artiodactyla|Suidae|Sus|Sus scrofa|2014	Porcine_circovirus_2	Sus scrofa	Sus	Suidae	Artiodactyla	Mammalia	2014
798	KU697099.1|Porcine_circovirus_2|Mammalia|Artiodactyla|Suidae|Sus|Sus scrofa|2014	Porcine_circovirus_2	Sus scrofa	Sus	Suidae	Artiodactyla	Mammalia	2014
799	KU697098.1|Porcine_circovirus_2|Mammalia|Artiodactyla|Suidae|Sus|Sus scrofa|2014	Porcine_circovirus_2	Sus scrofa	Sus	Suidae	Artiodactyla	Mammalia	2014
800	KU697097.1|Porcine_circovirus_2|Mammalia|Artiodactyla|Suidae|Sus|Sus scrofa|2014	Porcine_circovirus_2	Sus scrofa	Sus	Suidae	Artiodactyla	Mammalia	2014
801	KU697096.1|Porcine_circovirus_2|Mammalia|Artiodactyla|Suidae|Sus|Sus scrofa|2014	Porcine_circovirus_2	Sus scrofa	Sus	Suidae	Artiodactyla	Mammalia	2014
802	KU697095.1|Porcine_circovirus_2|Mammalia|Artiodactyla|Suidae|Sus|Sus scrofa|2014	Porcine_circovirus_2	Sus scrofa	Sus	Suidae	Artiodactyla	Mammalia	2014
803	KU697094.1|Porcine_circovirus_2|Mammalia|Artiodactyla|Suidae|Sus|Sus scrofa|2014	Porcine_circovirus_2	Sus scrofa	Sus	Suidae	Artiodactyla	Mammalia	2014
804	KU697093.1|Porcine_circovirus_2|Mammalia|Artiodactyla|Suidae|Sus|Sus scrofa|2014	Porcine_circovirus_2	Sus scrofa	Sus	Suidae	Artiodactyla	Mammalia	2014
805	KU697092.1|Porcine_circovirus_2|Mammalia|Artiodactyla|Suidae|Sus|Sus scrofa|2014	Porcine_circovirus_2	Sus scrofa	Sus	Suidae	Artiodactyla	Mammalia	2014
806	KU697091.1|Porcine_circovirus_2|Mammalia|Artiodactyla|Suidae|Sus|Sus scrofa|2014	Porcine_circovirus_2	Sus scrofa	Sus	Suidae	Artiodactyla	Mammalia	2014
807	KU697090.1|Porcine_circovirus_2|Mammalia|Artiodactyla|Suidae|Sus|Sus scrofa|2014	Porcine_circovirus_2	Sus scrofa	Sus	Suidae	Artiodactyla	Mammalia	2014
808	KU697087.1|Porcine_circovirus_2|Mammalia|Artiodactyla|Suidae|Sus|Sus scrofa|2014	Porcine_circovirus_2	Sus scrofa	Sus	Suidae	Artiodactyla	Mammalia	2014
809	KU697086.1|Porcine_circovirus_2|Mammalia|Artiodactyla|Suidae|Sus|Sus scrofa|2014	Porcine_circovirus_2	Sus scrofa	Sus	Suidae	Artiodactyla	Mammalia	2014
810	KU697083.1|Porcine_circovirus_2|Mammalia|Artiodactyla|Suidae|Sus|Sus scrofa|2015	Porcine_circovirus_2	Sus scrofa	Sus	Suidae	Artiodactyla	Mammalia	2015
811	KU697082.1|Porcine_circovirus_2|Mammalia|Artiodactyla|Suidae|Sus|Sus scrofa|2015	Porcine_circovirus_2	Sus scrofa	Sus	Suidae	Artiodactyla	Mammalia	2015
812	KU697081.1|Porcine_circovirus_2|Mammalia|Artiodactyla|Suidae|Sus|Sus scrofa|2015	Porcine_circovirus_2	Sus scrofa	Sus	Suidae	Artiodactyla	Mammalia	2015
813	KU697080.1|Porcine_circovirus_2|Mammalia|Artiodactyla|Suidae|Sus|Sus scrofa|2015	Porcine_circovirus_2	Sus scrofa	Sus	Suidae	Artiodactyla	Mammalia	2015
814	KU697079.1|Porcine_circovirus_2|Mammalia|Artiodactyla|Suidae|Sus|Sus scrofa|2015	Porcine_circovirus_2	Sus scrofa	Sus	Suidae	Artiodactyla	Mammalia	2015
815	KU697078.1|Porcine_circovirus_2|Mammalia|Artiodactyla|Suidae|Sus|Sus scrofa|2015	Porcine_circovirus_2	Sus scrofa	Sus	Suidae	Artiodactyla	Mammalia	2015
816	KU697077.1|Porcine_circovirus_2|Mammalia|Artiodactyla|Suidae|Sus|Sus scrofa|2015	Porcine_circovirus_2	Sus scrofa	Sus	Suidae	Artiodactyla	Mammalia	2015
817	KU697076.1|Porcine_circovirus_2|Mammalia|Artiodactyla|Suidae|Sus|Sus scrofa|2015	Porcine_circovirus_2	Sus scrofa	Sus	Suidae	Artiodactyla	Mammalia	2015
818	KU697075.1|Porcine_circovirus_2|Mammalia|Artiodactyla|Suidae|Sus|Sus scrofa|2015	Porcine_circovirus_2	Sus scrofa	Sus	Suidae	Artiodactyla	Mammalia	2015
819	KU697074.1|Porcine_circovirus_2|Mammalia|Artiodactyla|Suidae|Sus|Sus scrofa|2015	Porcine_circovirus_2	Sus scrofa	Sus	Suidae	Artiodactyla	Mammalia	2015
820	KU697073.1|Porcine_circovirus_2|Mammalia|Artiodactyla|Suidae|Sus|Sus scrofa|2015	Porcine_circovirus_2	Sus scrofa	Sus	Suidae	Artiodactyla	Mammalia	2015
821	KU697072.1|Porcine_circovirus_2|Mammalia|Artiodactyla|Suidae|Sus|Sus scrofa|2015	Porcine_circovirus_2	Sus scrofa	Sus	Suidae	Artiodactyla	Mammalia	2015
822	KU697071.1|Porcine_circovirus_2|Mammalia|Artiodactyla|Suidae|Sus|Sus scrofa|2015	Porcine_circovirus_2	Sus scrofa	Sus	Suidae	Artiodactyla	Mammalia	2015
823	KU697070.1|Porcine_circovirus_2|Mammalia|Artiodactyla|Suidae|Sus|Sus scrofa|2015	Porcine_circovirus_2	Sus scrofa	Sus	Suidae	Artiodactyla	Mammalia	2015
824	KU697069.1|Porcine_circovirus_2|Mammalia|Artiodactyla|Suidae|Sus|Sus scrofa|2015	Porcine_circovirus_2	Sus scrofa	Sus	Suidae	Artiodactyla	Mammalia	2015
825	KU697068.1|Porcine_circovirus_2|Mammalia|Artiodactyla|Suidae|Sus|Sus scrofa|2015	Porcine_circovirus_2	Sus scrofa	Sus	Suidae	Artiodactyla	Mammalia	2015
826	KU697067.1|Porcine_circovirus_2|Mammalia|Artiodactyla|Suidae|Sus|Sus scrofa|2015	Porcine_circovirus_2	Sus scrofa	Sus	Suidae	Artiodactyla	Mammalia	2015
827	KU697066.1|Porcine_circovirus_2|Mammalia|Artiodactyla|Suidae|Sus|Sus scrofa|2015	Porcine_circovirus_2	Sus scrofa	Sus	Suidae	Artiodactyla	Mammalia	2015
828	KU697065.1|Porcine_circovirus_2|Mammalia|Artiodactyla|Suidae|Sus|Sus scrofa|2015	Porcine_circovirus_2	Sus scrofa	Sus	Suidae	Artiodactyla	Mammalia	2015
829	KU697064.1|Porcine_circovirus_2|Mammalia|Artiodactyla|Suidae|Sus|Sus scrofa|2015	Porcine_circovirus_2	Sus scrofa	Sus	Suidae	Artiodactyla	Mammalia	2015
830	KU697063.1|Porcine_circovirus_2|Mammalia|Artiodactyla|Suidae|Sus|Sus scrofa|2015	Porcine_circovirus_2	Sus scrofa	Sus	Suidae	Artiodactyla	Mammalia	2015
831	KU697062.1|Porcine_circovirus_2|Mammalia|Artiodactyla|Suidae|Sus|Sus scrofa|2015	Porcine_circovirus_2	Sus scrofa	Sus	Suidae	Artiodactyla	Mammalia	2015
832	KU697061.1|Porcine_circovirus_2|Mammalia|Artiodactyla|Suidae|Sus|Sus scrofa|2015	Porcine_circovirus_2	Sus scrofa	Sus	Suidae	Artiodactyla	Mammalia	2015
833	KU697060.1|Porcine_circovirus_2|Mammalia|Artiodactyla|Suidae|Sus|Sus scrofa|2015	Porcine_circovirus_2	Sus scrofa	Sus	Suidae	Artiodactyla	Mammalia	2015
834	KU697059.1|Porcine_circovirus_2|Mammalia|Artiodactyla|Suidae|Sus|Sus scrofa|2015	Porcine_circovirus_2	Sus scrofa	Sus	Suidae	Artiodactyla	Mammalia	2015
835	KU697058.1|Porcine_circovirus_2|Mammalia|Artiodactyla|Suidae|Sus|Sus scrofa|2015	Porcine_circovirus_2	Sus scrofa	Sus	Suidae	Artiodactyla	Mammalia	2015
836	KU697057.1|Porcine_circovirus_2|Mammalia|Artiodactyla|Suidae|Sus|Sus scrofa|2015	Porcine_circovirus_2	Sus scrofa	Sus	Suidae	Artiodactyla	Mammalia	2015
837	KU697056.1|Porcine_circovirus_2|Mammalia|Artiodactyla|Suidae|Sus|Sus scrofa|2015	Porcine_circovirus_2	Sus scrofa	Sus	Suidae	Artiodactyla	Mammalia	2015
838	KU697055.1|Porcine_circovirus_2|Mammalia|Artiodactyla|Suidae|Sus|Sus scrofa|2015	Porcine_circovirus_2	Sus scrofa	Sus	Suidae	Artiodactyla	Mammalia	2015
839	KU697054.1|Porcine_circovirus_2|Mammalia|Artiodactyla|Suidae|Sus|Sus scrofa|2015	Porcine_circovirus_2	Sus scrofa	Sus	Suidae	Artiodactyla	Mammalia	2015
840	KU697053.1|Porcine_circovirus_2|Mammalia|Artiodactyla|Suidae|Sus|Sus scrofa|2015	Porcine_circovirus_2	Sus scrofa	Sus	Suidae	Artiodactyla	Mammalia	2015
841	KU697051.1|Porcine_circovirus_2|Mammalia|Artiodactyla|Suidae|Sus|Sus scrofa|2015	Porcine_circovirus_2	Sus scrofa	Sus	Suidae	Artiodactyla	Mammalia	2015
842	KU697050.1|Porcine_circovirus_2|Mammalia|Artiodactyla|Suidae|Sus|Sus scrofa|2015	Porcine_circovirus_2	Sus scrofa	Sus	Suidae	Artiodactyla	Mammalia	2015
843	KU697049.1|Porcine_circovirus_2|Mammalia|Artiodactyla|Suidae|Sus|Sus scrofa|2015	Porcine_circovirus_2	Sus scrofa	Sus	Suidae	Artiodactyla	Mammalia	2015
844	KU697048.1|Porcine_circovirus_2|Mammalia|Artiodactyla|Suidae|Sus|Sus scrofa|2015	Porcine_circovirus_2	Sus scrofa	Sus	Suidae	Artiodactyla	Mammalia	2015
845	KU697047.1|Porcine_circovirus_2|Mammalia|Artiodactyla|Suidae|Sus|Sus scrofa|2015	Porcine_circovirus_2	Sus scrofa	Sus	Suidae	Artiodactyla	Mammalia	2015
846	KU697046.1|Porcine_circovirus_2|Mammalia|Artiodactyla|Suidae|Sus|Sus scrofa|2015	Porcine_circovirus_2	Sus scrofa	Sus	Suidae	Artiodactyla	Mammalia	2015
847	KU697044.1|Porcine_circovirus_2|Mammalia|Artiodactyla|Suidae|Sus|Sus scrofa|2015	Porcine_circovirus_2	Sus scrofa	Sus	Suidae	Artiodactyla	Mammalia	2015
848	KU697043.1|Porcine_circovirus_2|Mammalia|Artiodactyla|Suidae|Sus|Sus scrofa|2015	Porcine_circovirus_2	Sus scrofa	Sus	Suidae	Artiodactyla	Mammalia	2015
849	KU697041.1|Porcine_circovirus_2|Mammalia|Artiodactyla|Suidae|Sus|Sus scrofa|2015	Porcine_circovirus_2	Sus scrofa	Sus	Suidae	Artiodactyla	Mammalia	2015
850	KU697040.1|Porcine_circovirus_2|Mammalia|Artiodactyla|Suidae|Sus|Sus scrofa|2015	Porcine_circovirus_2	Sus scrofa	Sus	Suidae	Artiodactyla	Mammalia	2015
851	KU697039.1|Porcine_circovirus_2|Mammalia|Artiodactyla|Suidae|Sus|Sus scrofa|2015	Porcine_circovirus_2	Sus scrofa	Sus	Suidae	Artiodactyla	Mammalia	2015
852	KU697038.1|Porcine_circovirus_2|Mammalia|Artiodactyla|Suidae|Sus|Sus scrofa|2015	Porcine_circovirus_2	Sus scrofa	Sus	Suidae	Artiodactyla	Mammalia	2015
853	KU697037.1|Porcine_circovirus_2|Mammalia|Artiodactyla|Suidae|Sus|Sus scrofa|2015	Porcine_circovirus_2	Sus scrofa	Sus	Suidae	Artiodactyla	Mammalia	2015
854	KU697036.1|Porcine_circovirus_2|Mammalia|Artiodactyla|Suidae|Sus|Sus scrofa|2015	Porcine_circovirus_2	Sus scrofa	Sus	Suidae	Artiodactyla	Mammalia	2015
855	KU697035.1|Porcine_circovirus_2|Mammalia|Artiodactyla|Suidae|Sus|Sus scrofa|2015	Porcine_circovirus_2	Sus scrofa	Sus	Suidae	Artiodactyla	Mammalia	2015
856	KU697034.1|Porcine_circovirus_2|Mammalia|Artiodactyla|Suidae|Sus|Sus scrofa|2015	Porcine_circovirus_2	Sus scrofa	Sus	Suidae	Artiodactyla	Mammalia	2015
857	KU697033.1|Porcine_circovirus_2|Mammalia|Artiodactyla|Suidae|Sus|Sus scrofa|2015	Porcine_circovirus_2	Sus scrofa	Sus	Suidae	Artiodactyla	Mammalia	2015
858	KU697032.1|Porcine_circovirus_2|Mammalia|Artiodactyla|Suidae|Sus|Sus scrofa|2015	Porcine_circovirus_2	Sus scrofa	Sus	Suidae	Artiodactyla	Mammalia	2015
859	KU697031.1|Porcine_circovirus_2|Mammalia|Artiodactyla|Suidae|Sus|Sus scrofa|2015	Porcine_circovirus_2	Sus scrofa	Sus	Suidae	Artiodactyla	Mammalia	2015
860	KU697030.1|Porcine_circovirus_2|Mammalia|Artiodactyla|Suidae|Sus|Sus scrofa|2015	Porcine_circovirus_2	Sus scrofa	Sus	Suidae	Artiodactyla	Mammalia	2015
861	KU697028.1|Porcine_circovirus_2|Mammalia|Artiodactyla|Suidae|Sus|Sus scrofa|2015	Porcine_circovirus_2	Sus scrofa	Sus	Suidae	Artiodactyla	Mammalia	2015
862	KU697027.1|Porcine_circovirus_2|Mammalia|Artiodactyla|Suidae|Sus|Sus scrofa|2015	Porcine_circovirus_2	Sus scrofa	Sus	Suidae	Artiodactyla	Mammalia	2015
863	KU697026.1|Porcine_circovirus_2|Mammalia|Artiodactyla|Suidae|Sus|Sus scrofa|2015	Porcine_circovirus_2	Sus scrofa	Sus	Suidae	Artiodactyla	Mammalia	2015
864	KU697025.1|Porcine_circovirus_2|Mammalia|Artiodactyla|Suidae|Sus|Sus scrofa|2015	Porcine_circovirus_2	Sus scrofa	Sus	Suidae	Artiodactyla	Mammalia	2015
865	KU697024.1|Porcine_circovirus_2|Mammalia|Artiodactyla|Suidae|Sus|Sus scrofa|2015	Porcine_circovirus_2	Sus scrofa	Sus	Suidae	Artiodactyla	Mammalia	2015
866	KU697023.1|Porcine_circovirus_2|Mammalia|Artiodactyla|Suidae|Sus|Sus scrofa|2015	Porcine_circovirus_2	Sus scrofa	Sus	Suidae	Artiodactyla	Mammalia	2015
867	KU697022.1|Porcine_circovirus_2|Mammalia|Artiodactyla|Suidae|Sus|Sus scrofa|2015	Porcine_circovirus_2	Sus scrofa	Sus	Suidae	Artiodactyla	Mammalia	2015
868	KU697021.1|Porcine_circovirus_2|Mammalia|Artiodactyla|Suidae|Sus|Sus scrofa|2015	Porcine_circovirus_2	Sus scrofa	Sus	Suidae	Artiodactyla	Mammalia	2015
869	KU697020.1|Porcine_circovirus_2|Mammalia|Artiodactyla|Suidae|Sus|Sus scrofa|2015	Porcine_circovirus_2	Sus scrofa	Sus	Suidae	Artiodactyla	Mammalia	2015
870	KU697019.1|Porcine_circovirus_2|Mammalia|Artiodactyla|Suidae|Sus|Sus scrofa|2015	Porcine_circovirus_2	Sus scrofa	Sus	Suidae	Artiodactyla	Mammalia	2015
871	KU697018.1|Porcine_circovirus_2|Mammalia|Artiodactyla|Suidae|Sus|Sus scrofa|2015	Porcine_circovirus_2	Sus scrofa	Sus	Suidae	Artiodactyla	Mammalia	2015
872	KU697017.1|Porcine_circovirus_2|Mammalia|Artiodactyla|Suidae|Sus|Sus scrofa|2015	Porcine_circovirus_2	Sus scrofa	Sus	Suidae	Artiodactyla	Mammalia	2015
873	KU697016.1|Porcine_circovirus_2|Mammalia|Artiodactyla|Suidae|Sus|Sus scrofa|2015	Porcine_circovirus_2	Sus scrofa	Sus	Suidae	Artiodactyla	Mammalia	2015
874	KU697015.1|Porcine_circovirus_2|Mammalia|Artiodactyla|Suidae|Sus|Sus scrofa|2015	Porcine_circovirus_2	Sus scrofa	Sus	Suidae	Artiodactyla	Mammalia	2015
875	KU697014.1|Porcine_circovirus_2|Mammalia|Artiodactyla|Suidae|Sus|Sus scrofa|2015	Porcine_circovirus_2	Sus scrofa	Sus	Suidae	Artiodactyla	Mammalia	2015
876	KU697013.1|Porcine_circovirus_2|Mammalia|Artiodactyla|Suidae|Sus|Sus scrofa|2015	Porcine_circovirus_2	Sus scrofa	Sus	Suidae	Artiodactyla	Mammalia	2015
877	KU697012.1|Porcine_circovirus_2|Mammalia|Artiodactyla|Suidae|Sus|Sus scrofa|2015	Porcine_circovirus_2	Sus scrofa	Sus	Suidae	Artiodactyla	Mammalia	2015
878	KU697011.1|Porcine_circovirus_2|Mammalia|Artiodactyla|Suidae|Sus|Sus scrofa|2015	Porcine_circovirus_2	Sus scrofa	Sus	Suidae	Artiodactyla	Mammalia	2015
879	KU697010.1|Porcine_circovirus_2|Mammalia|Artiodactyla|Suidae|Sus|Sus scrofa|2015	Porcine_circovirus_2	Sus scrofa	Sus	Suidae	Artiodactyla	Mammalia	2015
880	KU697009.1|Porcine_circovirus_2|Mammalia|Artiodactyla|Suidae|Sus|Sus scrofa|2015	Porcine_circovirus_2	Sus scrofa	Sus	Suidae	Artiodactyla	Mammalia	2015
881	KU697008.1|Porcine_circovirus_2|Mammalia|Artiodactyla|Suidae|Sus|Sus scrofa|2015	Porcine_circovirus_2	Sus scrofa	Sus	Suidae	Artiodactyla	Mammalia	2015
882	KU697007.1|Porcine_circovirus_2|Mammalia|Artiodactyla|Suidae|Sus|Sus scrofa|2015	Porcine_circovirus_2	Sus scrofa	Sus	Suidae	Artiodactyla	Mammalia	2015
883	KU697006.1|Porcine_circovirus_2|Mammalia|Artiodactyla|Suidae|Sus|Sus scrofa|2015	Porcine_circovirus_2	Sus scrofa	Sus	Suidae	Artiodactyla	Mammalia	2015
884	KU697005.1|Porcine_circovirus_2|Mammalia|Artiodactyla|Suidae|Sus|Sus scrofa|2015	Porcine_circovirus_2	Sus scrofa	Sus	Suidae	Artiodactyla	Mammalia	2015
885	KU697004.1|Porcine_circovirus_2|Mammalia|Artiodactyla|Suidae|Sus|Sus scrofa|2015	Porcine_circovirus_2	Sus scrofa	Sus	Suidae	Artiodactyla	Mammalia	2015
886	KU697003.1|Porcine_circovirus_2|Mammalia|Artiodactyla|Suidae|Sus|Sus scrofa|2015	Porcine_circovirus_2	Sus scrofa	Sus	Suidae	Artiodactyla	Mammalia	2015
887	KU697002.1|Porcine_circovirus_2|Mammalia|Artiodactyla|Suidae|Sus|Sus scrofa|2015	Porcine_circovirus_2	Sus scrofa	Sus	Suidae	Artiodactyla	Mammalia	2015
888	KU697001.1|Porcine_circovirus_2|Mammalia|Artiodactyla|Suidae|Sus|Sus scrofa|2015	Porcine_circovirus_2	Sus scrofa	Sus	Suidae	Artiodactyla	Mammalia	2015
889	MF079254.1|Porcine_circovirus_3|Mammalia|Artiodactyla|Suidae|Sus|Sus scrofa|2016	Porcine_circovirus_3	Sus scrofa	Sus	Suidae	Artiodactyla	Mammalia	2016
890	MF079253.1|Porcine_circovirus_3|Mammalia|Artiodactyla|Suidae|Sus|Sus scrofa|2016	Porcine_circovirus_3	Sus scrofa	Sus	Suidae	Artiodactyla	Mammalia	2016
891	NC_021206.1|Bat_associated_circovirus_2|Mammalia|Chiroptera|Rhinolophidae|Rhinolophus|Rhinolophus ferrumequinum|2008	Bat_associated_circovirus_2	Rhinolophus ferrumequinum	Rhinolophus	Rhinolophidae	Chiroptera	Mammalia	2008
892	JX863737.1|Bat_associated_circovirus_1|Mammalia|Chiroptera|Rhinolophidae|Rhinolophus|Rhinolophus ferrumequinum|2008	Bat_associated_circovirus_1	Rhinolophus ferrumequinum	Rhinolophus	Rhinolophidae	Chiroptera	Mammalia	2008
893	KC339249.1|Bat_associated_circovirus_2|Mammalia|Chiroptera|Rhinolophidae|Rhinolophus|Rhinolophus ferrumequinum|2008	Bat_associated_circovirus_2	Rhinolophus ferrumequinum	Rhinolophus	Rhinolophidae	Chiroptera	Mammalia	2008
894	KX867821.1|Porcine_circovirus_2|Mammalia|Artiodactyla|Suidae|Sus|Sus scrofa|2016	Porcine_circovirus_2	Sus scrofa	Sus	Suidae	Artiodactyla	Mammalia	2016
895	KX867820.1|Porcine_circovirus_2|Mammalia|Artiodactyla|Suidae|Sus|Sus scrofa|2016	Porcine_circovirus_2	Sus scrofa	Sus	Suidae	Artiodactyla	Mammalia	2016
896	KX867819.1|Porcine_circovirus_2|Mammalia|Artiodactyla|Suidae|Sus|Sus scrofa|2016	Porcine_circovirus_2	Sus scrofa	Sus	Suidae	Artiodactyla	Mammalia	2016
897	KX867818.1|Porcine_circovirus_2|Mammalia|Artiodactyla|Suidae|Sus|Sus scrofa|2016	Porcine_circovirus_2	Sus scrofa	Sus	Suidae	Artiodactyla	Mammalia	2016
898	KX855984.1|Porcine_circovirus_2|Mammalia|Artiodactyla|Suidae|Sus|Sus scrofa|2016	Porcine_circovirus_2	Sus scrofa	Sus	Suidae	Artiodactyla	Mammalia	2016
899	KX855983.1|Porcine_circovirus_2|Mammalia|Artiodactyla|Suidae|Sus|Sus scrofa|2016	Porcine_circovirus_2	Sus scrofa	Sus	Suidae	Artiodactyla	Mammalia	2016
900	KX855982.1|Porcine_circovirus_2|Mammalia|Artiodactyla|Suidae|Sus|Sus scrofa|2016	Porcine_circovirus_2	Sus scrofa	Sus	Suidae	Artiodactyla	Mammalia	2016
901	KX844825.1|Porcine_circovirus_2|Mammalia|Artiodactyla|Suidae|Sus|Sus scrofa|2015	Porcine_circovirus_2	Sus scrofa	Sus	Suidae	Artiodactyla	Mammalia	2015
902	KX844824.1|Porcine_circovirus_2|Mammalia|Artiodactyla|Suidae|Sus|Sus scrofa|2015	Porcine_circovirus_2	Sus scrofa	Sus	Suidae	Artiodactyla	Mammalia	2015
903	KX844823.1|Porcine_circovirus_2|Mammalia|Artiodactyla|Suidae|Sus|Sus scrofa|2016	Porcine_circovirus_2	Sus scrofa	Sus	Suidae	Artiodactyla	Mammalia	2016
904	KY347899.1|Porcine_circovirus_2|Mammalia|Artiodactyla|Suidae|Sus|Sus scrofa|2016	Porcine_circovirus_2	Sus scrofa	Sus	Suidae	Artiodactyla	Mammalia	2016
905	KY347898.1|Porcine_circovirus_2|Mammalia|Artiodactyla|Suidae|Sus|Sus scrofa|2016	Porcine_circovirus_2	Sus scrofa	Sus	Suidae	Artiodactyla	Mammalia	2016
906	KT602852.1|Beak_and_feather_disease_virus|Aves|Psittaciformes|Psittacidae|Psittacula|Psittacula eques|2009	Beak_and_feather_disease_virus	Psittacula eques	Psittacula	Psittacidae	Psittaciformes	Aves	2009
907	KT602851.1|Beak_and_feather_disease_virus|Aves|Psittaciformes|Psittacidae|Psittacula|Psittacula eques|2009	Beak_and_feather_disease_virus	Psittacula eques	Psittacula	Psittacidae	Psittaciformes	Aves	2009
908	KT602850.1|Beak_and_feather_disease_virus|Aves|Psittaciformes|Psittacidae|Psittacula|Psittacula eques|2009	Beak_and_feather_disease_virus	Psittacula eques	Psittacula	Psittacidae	Psittaciformes	Aves	2009
909	KT602849.1|Beak_and_feather_disease_virus|Aves|Psittaciformes|Psittacidae|Psittacula|Psittacula eques|2011	Beak_and_feather_disease_virus	Psittacula eques	Psittacula	Psittacidae	Psittaciformes	Aves	2011
910	KT602848.1|Beak_and_feather_disease_virus|Aves|Psittaciformes|Psittacidae|Psittacula|Psittacula eques|2011	Beak_and_feather_disease_virus	Psittacula eques	Psittacula	Psittacidae	Psittaciformes	Aves	2011
911	KT602847.1|Beak_and_feather_disease_virus|Aves|Psittaciformes|Psittacidae|Psittacula|Psittacula eques|2010	Beak_and_feather_disease_virus	Psittacula eques	Psittacula	Psittacidae	Psittaciformes	Aves	2010
912	KT602846.1|Beak_and_feather_disease_virus|Aves|Psittaciformes|Psittacidae|Psittacula|Psittacula eques|2010	Beak_and_feather_disease_virus	Psittacula eques	Psittacula	Psittacidae	Psittaciformes	Aves	2010
913	KT602845.1|Beak_and_feather_disease_virus|Aves|Psittaciformes|Psittacidae|Psittacula|Psittacula eques|2010	Beak_and_feather_disease_virus	Psittacula eques	Psittacula	Psittacidae	Psittaciformes	Aves	2010
914	KT602844.1|Beak_and_feather_disease_virus|Aves|Psittaciformes|Psittacidae|Psittacula|Psittacula eques|2010	Beak_and_feather_disease_virus	Psittacula eques	Psittacula	Psittacidae	Psittaciformes	Aves	2010
915	KT602843.1|Beak_and_feather_disease_virus|Aves|Psittaciformes|Psittacidae|Psittacula|Psittacula eques|2010	Beak_and_feather_disease_virus	Psittacula eques	Psittacula	Psittacidae	Psittaciformes	Aves	2010
916	KT602842.1|Beak_and_feather_disease_virus|Aves|Psittaciformes|Psittacidae|Psittacula|Psittacula eques|2013	Beak_and_feather_disease_virus	Psittacula eques	Psittacula	Psittacidae	Psittaciformes	Aves	2013
917	KT602841.1|Beak_and_feather_disease_virus|Aves|Psittaciformes|Psittacidae|Psittacula|Psittacula eques|2013	Beak_and_feather_disease_virus	Psittacula eques	Psittacula	Psittacidae	Psittaciformes	Aves	2013
918	KT602840.1|Beak_and_feather_disease_virus|Aves|Psittaciformes|Psittacidae|Psittacula|Psittacula eques|2013	Beak_and_feather_disease_virus	Psittacula eques	Psittacula	Psittacidae	Psittaciformes	Aves	2013
919	KT602839.1|Beak_and_feather_disease_virus|Aves|Psittaciformes|Psittacidae|Psittacula|Psittacula eques|2013	Beak_and_feather_disease_virus	Psittacula eques	Psittacula	Psittacidae	Psittaciformes	Aves	2013
920	KT602838.1|Beak_and_feather_disease_virus|Aves|Psittaciformes|Psittacidae|Psittacula|Psittacula eques|2013	Beak_and_feather_disease_virus	Psittacula eques	Psittacula	Psittacidae	Psittaciformes	Aves	2013
921	KT602837.1|Beak_and_feather_disease_virus|Aves|Psittaciformes|Psittacidae|Psittacula|Psittacula eques|2013	Beak_and_feather_disease_virus	Psittacula eques	Psittacula	Psittacidae	Psittaciformes	Aves	2013
922	KT602836.1|Beak_and_feather_disease_virus|Aves|Psittaciformes|Psittacidae|Psittacula|Psittacula eques|2013	Beak_and_feather_disease_virus	Psittacula eques	Psittacula	Psittacidae	Psittaciformes	Aves	2013
923	KT602835.1|Beak_and_feather_disease_virus|Aves|Psittaciformes|Psittacidae|Psittacula|Psittacula eques|2013	Beak_and_feather_disease_virus	Psittacula eques	Psittacula	Psittacidae	Psittaciformes	Aves	2013
924	KT602834.1|Beak_and_feather_disease_virus|Aves|Psittaciformes|Psittacidae|Psittacula|Psittacula eques|2013	Beak_and_feather_disease_virus	Psittacula eques	Psittacula	Psittacidae	Psittaciformes	Aves	2013
925	KT602833.1|Beak_and_feather_disease_virus|Aves|Psittaciformes|Psittacidae|Psittacula|Psittacula eques|2010	Beak_and_feather_disease_virus	Psittacula eques	Psittacula	Psittacidae	Psittaciformes	Aves	2010
926	KT602832.1|Beak_and_feather_disease_virus|Aves|Psittaciformes|Psittacidae|Psittacula|Psittacula eques|2013	Beak_and_feather_disease_virus	Psittacula eques	Psittacula	Psittacidae	Psittaciformes	Aves	2013
927	KT602831.1|Beak_and_feather_disease_virus|Aves|Psittaciformes|Psittacidae|Psittacula|Psittacula eques|2013	Beak_and_feather_disease_virus	Psittacula eques	Psittacula	Psittacidae	Psittaciformes	Aves	2013
928	KT602830.1|Beak_and_feather_disease_virus|Aves|Psittaciformes|Psittacidae|Psittacula|Psittacula eques|2013	Beak_and_feather_disease_virus	Psittacula eques	Psittacula	Psittacidae	Psittaciformes	Aves	2013
929	KT602829.1|Beak_and_feather_disease_virus|Aves|Psittaciformes|Psittacidae|Psittacula|Psittacula eques|2013	Beak_and_feather_disease_virus	Psittacula eques	Psittacula	Psittacidae	Psittaciformes	Aves	2013
930	KT602828.1|Beak_and_feather_disease_virus|Aves|Psittaciformes|Psittacidae|Psittacula|Psittacula eques|2012	Beak_and_feather_disease_virus	Psittacula eques	Psittacula	Psittacidae	Psittaciformes	Aves	2012
931	KT602827.1|Beak_and_feather_disease_virus|Aves|Psittaciformes|Psittacidae|Psittacula|Psittacula eques|2012	Beak_and_feather_disease_virus	Psittacula eques	Psittacula	Psittacidae	Psittaciformes	Aves	2012
932	KT602826.1|Beak_and_feather_disease_virus|Aves|Psittaciformes|Psittacidae|Psittacula|Psittacula eques|2011	Beak_and_feather_disease_virus	Psittacula eques	Psittacula	Psittacidae	Psittaciformes	Aves	2011
933	KT602825.1|Beak_and_feather_disease_virus|Aves|Psittaciformes|Psittacidae|Psittacula|Psittacula eques|2011	Beak_and_feather_disease_virus	Psittacula eques	Psittacula	Psittacidae	Psittaciformes	Aves	2011
934	KT602824.1|Beak_and_feather_disease_virus|Aves|Psittaciformes|Psittacidae|Psittacula|Psittacula eques|2011	Beak_and_feather_disease_virus	Psittacula eques	Psittacula	Psittacidae	Psittaciformes	Aves	2011
935	KT602823.1|Beak_and_feather_disease_virus|Aves|Psittaciformes|Psittacidae|Psittacula|Psittacula eques|2011	Beak_and_feather_disease_virus	Psittacula eques	Psittacula	Psittacidae	Psittaciformes	Aves	2011
936	KT602822.1|Beak_and_feather_disease_virus|Aves|Psittaciformes|Psittacidae|Psittacula|Psittacula eques|2009	Beak_and_feather_disease_virus	Psittacula eques	Psittacula	Psittacidae	Psittaciformes	Aves	2009
937	KT602821.1|Beak_and_feather_disease_virus|Aves|Psittaciformes|Psittacidae|Psittacula|Psittacula eques|2015	Beak_and_feather_disease_virus	Psittacula eques	Psittacula	Psittacidae	Psittaciformes	Aves	2015
938	KT602820.1|Beak_and_feather_disease_virus|Aves|Psittaciformes|Psittacidae|Psittacula|Psittacula eques|2015	Beak_and_feather_disease_virus	Psittacula eques	Psittacula	Psittacidae	Psittaciformes	Aves	2015
939	KT602819.1|Beak_and_feather_disease_virus|Aves|Psittaciformes|Psittacidae|Psittacula|Psittacula eques|2015	Beak_and_feather_disease_virus	Psittacula eques	Psittacula	Psittacidae	Psittaciformes	Aves	2015
940	KT602818.1|Beak_and_feather_disease_virus|Aves|Psittaciformes|Psittacidae|Psittacula|Psittacula eques|2015	Beak_and_feather_disease_virus	Psittacula eques	Psittacula	Psittacidae	Psittaciformes	Aves	2015
941	KT602817.1|Beak_and_feather_disease_virus|Aves|Psittaciformes|Psittacidae|Psittacula|Psittacula eques|2015	Beak_and_feather_disease_virus	Psittacula eques	Psittacula	Psittacidae	Psittaciformes	Aves	2015
942	KT602816.1|Beak_and_feather_disease_virus|Aves|Psittaciformes|Psittacidae|Psittacula|Psittacula eques|2015	Beak_and_feather_disease_virus	Psittacula eques	Psittacula	Psittacidae	Psittaciformes	Aves	2015
943	KT602815.1|Beak_and_feather_disease_virus|Aves|Psittaciformes|Psittacidae|Psittacula|Psittacula eques|2015	Beak_and_feather_disease_virus	Psittacula eques	Psittacula	Psittacidae	Psittaciformes	Aves	2015
944	KT602814.1|Beak_and_feather_disease_virus|Aves|Psittaciformes|Psittacidae|Psittacula|Psittacula eques|2015	Beak_and_feather_disease_virus	Psittacula eques	Psittacula	Psittacidae	Psittaciformes	Aves	2015
945	KT602813.1|Beak_and_feather_disease_virus|Aves|Psittaciformes|Psittacidae|Psittacula|Psittacula eques|2014	Beak_and_feather_disease_virus	Psittacula eques	Psittacula	Psittacidae	Psittaciformes	Aves	2014
946	KT602812.1|Beak_and_feather_disease_virus|Aves|Psittaciformes|Psittacidae|Psittacula|Psittacula eques|2014	Beak_and_feather_disease_virus	Psittacula eques	Psittacula	Psittacidae	Psittaciformes	Aves	2014
947	KT602811.1|Beak_and_feather_disease_virus|Aves|Psittaciformes|Psittacidae|Psittacula|Psittacula eques|2014	Beak_and_feather_disease_virus	Psittacula eques	Psittacula	Psittacidae	Psittaciformes	Aves	2014
948	KT602810.1|Beak_and_feather_disease_virus|Aves|Psittaciformes|Psittacidae|Psittacula|Psittacula eques|2014	Beak_and_feather_disease_virus	Psittacula eques	Psittacula	Psittacidae	Psittaciformes	Aves	2014
949	KT602809.1|Beak_and_feather_disease_virus|Aves|Psittaciformes|Psittacidae|Psittacula|Psittacula eques|2014	Beak_and_feather_disease_virus	Psittacula eques	Psittacula	Psittacidae	Psittaciformes	Aves	2014
950	KT602808.1|Beak_and_feather_disease_virus|Aves|Psittaciformes|Psittacidae|Psittacula|Psittacula eques|2014	Beak_and_feather_disease_virus	Psittacula eques	Psittacula	Psittacidae	Psittaciformes	Aves	2014
951	KT602807.1|Beak_and_feather_disease_virus|Aves|Psittaciformes|Psittacidae|Psittacula|Psittacula eques|2014	Beak_and_feather_disease_virus	Psittacula eques	Psittacula	Psittacidae	Psittaciformes	Aves	2014
952	KY076027.1|Porcine_circovirus_3|Mammalia|Artiodactyla|Suidae|Sus|Sus scrofa|2016	Porcine_circovirus_3	Sus scrofa	Sus	Suidae	Artiodactyla	Mammalia	2016
953	KY076026.1|Porcine_circovirus_3|Mammalia|Artiodactyla|Suidae|Sus|Sus scrofa|2016	Porcine_circovirus_3	Sus scrofa	Sus	Suidae	Artiodactyla	Mammalia	2016
954	KY076025.1|Porcine_circovirus_3|Mammalia|Artiodactyla|Suidae|Sus|Sus scrofa|2016	Porcine_circovirus_3	Sus scrofa	Sus	Suidae	Artiodactyla	Mammalia	2016
955	KY076024.1|Porcine_circovirus_3|Mammalia|Artiodactyla|Suidae|Sus|Sus scrofa|2016	Porcine_circovirus_3	Sus scrofa	Sus	Suidae	Artiodactyla	Mammalia	2016
956	KY076023.1|Porcine_circovirus_3|Mammalia|Artiodactyla|Suidae|Sus|Sus scrofa|2016	Porcine_circovirus_3	Sus scrofa	Sus	Suidae	Artiodactyla	Mammalia	2016
957	KY076022.1|Porcine_circovirus_3|Mammalia|Artiodactyla|Suidae|Sus|Sus scrofa|2016	Porcine_circovirus_3	Sus scrofa	Sus	Suidae	Artiodactyla	Mammalia	2016
958	KY076021.1|Porcine_circovirus_3|Mammalia|Artiodactyla|Suidae|Sus|Sus scrofa|2016	Porcine_circovirus_3	Sus scrofa	Sus	Suidae	Artiodactyla	Mammalia	2016
959	KY076020.1|Porcine_circovirus_3|Mammalia|Artiodactyla|Suidae|Sus|Sus scrofa|2016	Porcine_circovirus_3	Sus scrofa	Sus	Suidae	Artiodactyla	Mammalia	2016
960	KY076019.1|Porcine_circovirus_3|Mammalia|Artiodactyla|Suidae|Sus|Sus scrofa|2016	Porcine_circovirus_3	Sus scrofa	Sus	Suidae	Artiodactyla	Mammalia	2016
961	KY076018.1|Porcine_circovirus_3|Mammalia|Artiodactyla|Suidae|Sus|Sus scrofa|2016	Porcine_circovirus_3	Sus scrofa	Sus	Suidae	Artiodactyla	Mammalia	2016
962	KY076017.1|Porcine_circovirus_3|Mammalia|Artiodactyla|Suidae|Sus|Sus scrofa|2016	Porcine_circovirus_3	Sus scrofa	Sus	Suidae	Artiodactyla	Mammalia	2016
963	KY076016.1|Porcine_circovirus_3|Mammalia|Artiodactyla|Suidae|Sus|Sus scrofa|2016	Porcine_circovirus_3	Sus scrofa	Sus	Suidae	Artiodactyla	Mammalia	2016
964	KY076015.1|Porcine_circovirus_3|Mammalia|Artiodactyla|Suidae|Sus|Sus scrofa|2016	Porcine_circovirus_3	Sus scrofa	Sus	Suidae	Artiodactyla	Mammalia	2016
965	KY076014.1|Porcine_circovirus_3|Mammalia|Artiodactyla|Suidae|Sus|Sus scrofa|2016	Porcine_circovirus_3	Sus scrofa	Sus	Suidae	Artiodactyla	Mammalia	2016
966	KY076013.1|Porcine_circovirus_3|Mammalia|Artiodactyla|Suidae|Sus|Sus scrofa|2016	Porcine_circovirus_3	Sus scrofa	Sus	Suidae	Artiodactyla	Mammalia	2016
967	KY076012.1|Porcine_circovirus_3|Mammalia|Artiodactyla|Suidae|Sus|Sus scrofa|2016	Porcine_circovirus_3	Sus scrofa	Sus	Suidae	Artiodactyla	Mammalia	2016
968	KY076011.1|Porcine_circovirus_3|Mammalia|Artiodactyla|Suidae|Sus|Sus scrofa|2016	Porcine_circovirus_3	Sus scrofa	Sus	Suidae	Artiodactyla	Mammalia	2016
969	KY076010.1|Porcine_circovirus_3|Mammalia|Artiodactyla|Suidae|Sus|Sus scrofa|2016	Porcine_circovirus_3	Sus scrofa	Sus	Suidae	Artiodactyla	Mammalia	2016
970	KY076009.1|Porcine_circovirus_3|Mammalia|Artiodactyla|Suidae|Sus|Sus scrofa|2016	Porcine_circovirus_3	Sus scrofa	Sus	Suidae	Artiodactyla	Mammalia	2016
971	KY076008.1|Porcine_circovirus_3|Mammalia|Artiodactyla|Suidae|Sus|Sus scrofa|2016	Porcine_circovirus_3	Sus scrofa	Sus	Suidae	Artiodactyla	Mammalia	2016
972	KY076007.1|Porcine_circovirus_3|Mammalia|Artiodactyla|Suidae|Sus|Sus scrofa|2016	Porcine_circovirus_3	Sus scrofa	Sus	Suidae	Artiodactyla	Mammalia	2016
973	KY076006.1|Porcine_circovirus_3|Mammalia|Artiodactyla|Suidae|Sus|Sus scrofa|2016	Porcine_circovirus_3	Sus scrofa	Sus	Suidae	Artiodactyla	Mammalia	2016
974	KY076005.1|Porcine_circovirus_3|Mammalia|Artiodactyla|Suidae|Sus|Sus scrofa|2016	Porcine_circovirus_3	Sus scrofa	Sus	Suidae	Artiodactyla	Mammalia	2016
975	KY076004.1|Porcine_circovirus_3|Mammalia|Artiodactyla|Suidae|Sus|Sus scrofa|2016	Porcine_circovirus_3	Sus scrofa	Sus	Suidae	Artiodactyla	Mammalia	2016
976	KY076003.1|Porcine_circovirus_3|Mammalia|Artiodactyla|Suidae|Sus|Sus scrofa|2016	Porcine_circovirus_3	Sus scrofa	Sus	Suidae	Artiodactyla	Mammalia	2016
977	KY076002.1|Porcine_circovirus_3|Mammalia|Artiodactyla|Suidae|Sus|Sus scrofa|2016	Porcine_circovirus_3	Sus scrofa	Sus	Suidae	Artiodactyla	Mammalia	2016
978	KY076001.1|Porcine_circovirus_3|Mammalia|Artiodactyla|Suidae|Sus|Sus scrofa|2016	Porcine_circovirus_3	Sus scrofa	Sus	Suidae	Artiodactyla	Mammalia	2016
979	KY076000.1|Porcine_circovirus_3|Mammalia|Artiodactyla|Suidae|Sus|Sus scrofa|2016	Porcine_circovirus_3	Sus scrofa	Sus	Suidae	Artiodactyla	Mammalia	2016
980	KY075999.1|Porcine_circovirus_3|Mammalia|Artiodactyla|Suidae|Sus|Sus scrofa|2016	Porcine_circovirus_3	Sus scrofa	Sus	Suidae	Artiodactyla	Mammalia	2016
981	KY075998.1|Porcine_circovirus_3|Mammalia|Artiodactyla|Suidae|Sus|Sus scrofa|2016	Porcine_circovirus_3	Sus scrofa	Sus	Suidae	Artiodactyla	Mammalia	2016
982	KY075997.1|Porcine_circovirus_3|Mammalia|Artiodactyla|Suidae|Sus|Sus scrofa|2016	Porcine_circovirus_3	Sus scrofa	Sus	Suidae	Artiodactyla	Mammalia	2016
983	KY075996.1|Porcine_circovirus_3|Mammalia|Artiodactyla|Suidae|Sus|Sus scrofa|2016	Porcine_circovirus_3	Sus scrofa	Sus	Suidae	Artiodactyla	Mammalia	2016
984	KY075995.1|Porcine_circovirus_3|Mammalia|Artiodactyla|Suidae|Sus|Sus scrofa|2016	Porcine_circovirus_3	Sus scrofa	Sus	Suidae	Artiodactyla	Mammalia	2016
985	KY075994.1|Porcine_circovirus_3|Mammalia|Artiodactyla|Suidae|Sus|Sus scrofa|2016	Porcine_circovirus_3	Sus scrofa	Sus	Suidae	Artiodactyla	Mammalia	2016
986	KY075993.1|Porcine_circovirus_3|Mammalia|Artiodactyla|Suidae|Sus|Sus scrofa|2016	Porcine_circovirus_3	Sus scrofa	Sus	Suidae	Artiodactyla	Mammalia	2016
987	KY075992.1|Porcine_circovirus_3|Mammalia|Artiodactyla|Suidae|Sus|Sus scrofa|2016	Porcine_circovirus_3	Sus scrofa	Sus	Suidae	Artiodactyla	Mammalia	2016
988	KY075991.1|Porcine_circovirus_3|Mammalia|Artiodactyla|Suidae|Sus|Sus scrofa|2016	Porcine_circovirus_3	Sus scrofa	Sus	Suidae	Artiodactyla	Mammalia	2016
989	KY075990.1|Porcine_circovirus_3|Mammalia|Artiodactyla|Suidae|Sus|Sus scrofa|2016	Porcine_circovirus_3	Sus scrofa	Sus	Suidae	Artiodactyla	Mammalia	2016
990	KY075989.1|Porcine_circovirus_3|Mammalia|Artiodactyla|Suidae|Sus|Sus scrofa|2016	Porcine_circovirus_3	Sus scrofa	Sus	Suidae	Artiodactyla	Mammalia	2016
991	KY075988.1|Porcine_circovirus_3|Mammalia|Artiodactyla|Suidae|Sus|Sus scrofa|2016	Porcine_circovirus_3	Sus scrofa	Sus	Suidae	Artiodactyla	Mammalia	2016
992	KY075987.1|Porcine_circovirus_3|Mammalia|Artiodactyla|Suidae|Sus|Sus scrofa|2016	Porcine_circovirus_3	Sus scrofa	Sus	Suidae	Artiodactyla	Mammalia	2016
993	KY075986.1|Porcine_circovirus_3|Mammalia|Artiodactyla|Suidae|Sus|Sus scrofa|2016	Porcine_circovirus_3	Sus scrofa	Sus	Suidae	Artiodactyla	Mammalia	2016
994	KX981604.1|Porcine_circovirus_2|Mammalia|Artiodactyla|Suidae|Sus|Sus scrofa|2016	Porcine_circovirus_2	Sus scrofa	Sus	Suidae	Artiodactyla	Mammalia	2016
995	KX981603.1|Porcine_circovirus_2|Mammalia|Artiodactyla|Suidae|Sus|Sus scrofa|2016	Porcine_circovirus_2	Sus scrofa	Sus	Suidae	Artiodactyla	Mammalia	2016
996	KX981602.1|Porcine_circovirus_2|Mammalia|Artiodactyla|Suidae|Sus|Sus scrofa|2016	Porcine_circovirus_2	Sus scrofa	Sus	Suidae	Artiodactyla	Mammalia	2016
997	KY388479.1|Porcine_circovirus_2|Mammalia|Artiodactyla|Suidae|Sus|Sus scrofa|2013	Porcine_circovirus_2	Sus scrofa	Sus	Suidae	Artiodactyla	Mammalia	2013
998	KY388478.1|Porcine_circovirus_2|Mammalia|Artiodactyla|Suidae|Sus|Sus scrofa|2013	Porcine_circovirus_2	Sus scrofa	Sus	Suidae	Artiodactyla	Mammalia	2013
999	KY388477.1|Porcine_circovirus_2|Mammalia|Artiodactyla|Suidae|Sus|Sus scrofa|2013	Porcine_circovirus_2	Sus scrofa	Sus	Suidae	Artiodactyla	Mammalia	2013
1000	KY388476.1|Porcine_circovirus_2|Mammalia|Artiodactyla|Suidae|Sus|Sus scrofa|2013	Porcine_circovirus_2	Sus scrofa	Sus	Suidae	Artiodactyla	Mammalia	2013
1001	KY388475.1|Porcine_circovirus_2|Mammalia|Artiodactyla|Suidae|Sus|Sus scrofa|2013	Porcine_circovirus_2	Sus scrofa	Sus	Suidae	Artiodactyla	Mammalia	2013
1002	KY388474.1|Porcine_circovirus_2|Mammalia|Artiodactyla|Suidae|Sus|Sus scrofa|2013	Porcine_circovirus_2	Sus scrofa	Sus	Suidae	Artiodactyla	Mammalia	2013
1003	KY388473.1|Porcine_circovirus_2|Mammalia|Artiodactyla|Suidae|Sus|Sus scrofa|2013	Porcine_circovirus_2	Sus scrofa	Sus	Suidae	Artiodactyla	Mammalia	2013
1004	KY388472.1|Porcine_circovirus_2|Mammalia|Artiodactyla|Suidae|Sus|Sus scrofa|2013	Porcine_circovirus_2	Sus scrofa	Sus	Suidae	Artiodactyla	Mammalia	2013
1005	KY388471.1|Porcine_circovirus_2|Mammalia|Artiodactyla|Suidae|Sus|Sus scrofa|2013	Porcine_circovirus_2	Sus scrofa	Sus	Suidae	Artiodactyla	Mammalia	2013
1006	KY388470.1|Porcine_circovirus_2|Mammalia|Artiodactyla|Suidae|Sus|Sus scrofa|2013	Porcine_circovirus_2	Sus scrofa	Sus	Suidae	Artiodactyla	Mammalia	2013
1007	KY388469.1|Porcine_circovirus_2|Mammalia|Artiodactyla|Suidae|Sus|Sus scrofa|2013	Porcine_circovirus_2	Sus scrofa	Sus	Suidae	Artiodactyla	Mammalia	2013
1008	KY388468.1|Porcine_circovirus_2|Mammalia|Artiodactyla|Suidae|Sus|Sus scrofa|2013	Porcine_circovirus_2	Sus scrofa	Sus	Suidae	Artiodactyla	Mammalia	2013
1009	KY388467.1|Porcine_circovirus_2|Mammalia|Artiodactyla|Suidae|Sus|Sus scrofa|2013	Porcine_circovirus_2	Sus scrofa	Sus	Suidae	Artiodactyla	Mammalia	2013
1010	KY388466.1|Porcine_circovirus_2|Mammalia|Artiodactyla|Suidae|Sus|Sus scrofa|2013	Porcine_circovirus_2	Sus scrofa	Sus	Suidae	Artiodactyla	Mammalia	2013
1011	KY418606.1|Porcine_circovirus_3|Mammalia|Artiodactyla|Suidae|Sus|Sus scrofa|2016	Porcine_circovirus_3	Sus scrofa	Sus	Suidae	Artiodactyla	Mammalia	2016
1012	KY211020.1|Porcine_circovirus_2|Mammalia|Artiodactyla|Suidae|Sus|Sus scrofa|2014	Porcine_circovirus_2	Sus scrofa	Sus	Suidae	Artiodactyla	Mammalia	2014
1013	KX431143.1|Pigeon_circovirus|Aves|Columbiformes|Columbidae|NA|racing pigeon|2015	Pigeon_circovirus	racing pigeon	NA	Columbidae	Columbiformes	Aves	2015
1014	NC_034210.1|Circovirus_sp.|Mammalia|Chiroptera|Vespertilionidae|Myotis|Myotis davidii|2015	Circovirus_sp.	Myotis davidii	Myotis	Vespertilionidae	Chiroptera	Mammalia	2015
1015	KY425815.1|Porcine_circovirus_2|Mammalia|Artiodactyla|Suidae|Sus|Sus scrofa|2016	Porcine_circovirus_2	Sus scrofa	Sus	Suidae	Artiodactyla	Mammalia	2016
1016	KY425814.1|Porcine_circovirus_2|Mammalia|Artiodactyla|Suidae|Sus|Sus scrofa|2016	Porcine_circovirus_2	Sus scrofa	Sus	Suidae	Artiodactyla	Mammalia	2016
1017	KX943551.1|Circovirus_sp.|Mammalia|Chiroptera|Vespertilionidae|Myotis|Myotis davidii|2015	Circovirus_sp.	Myotis davidii	Myotis	Vespertilionidae	Chiroptera	Mammalia	2015
1018	KX826908.1|Porcine_circovirus_2|Mammalia|Artiodactyla|Suidae|Sus|Sus scrofa|2015	Porcine_circovirus_2	Sus scrofa	Sus	Suidae	Artiodactyla	Mammalia	2015
1019	KX826907.1|Porcine_circovirus_2|Mammalia|Artiodactyla|Suidae|Sus|Sus scrofa|2014	Porcine_circovirus_2	Sus scrofa	Sus	Suidae	Artiodactyla	Mammalia	2014
1020	KT819170.1|Porcine_circovirus_2|Mammalia|Artiodactyla|Suidae|Sus|Sus scrofa|2014	Porcine_circovirus_2	Sus scrofa	Sus	Suidae	Artiodactyla	Mammalia	2014
1021	KT819169.1|Porcine_circovirus_2|Mammalia|Artiodactyla|Suidae|Sus|Sus scrofa|2014	Porcine_circovirus_2	Sus scrofa	Sus	Suidae	Artiodactyla	Mammalia	2014
1022	KT819168.1|Porcine_circovirus_2|Mammalia|Artiodactyla|Suidae|Sus|Sus scrofa|2014	Porcine_circovirus_2	Sus scrofa	Sus	Suidae	Artiodactyla	Mammalia	2014
1023	KT819167.1|Porcine_circovirus_2|Mammalia|Artiodactyla|Suidae|Sus|Sus scrofa|2014	Porcine_circovirus_2	Sus scrofa	Sus	Suidae	Artiodactyla	Mammalia	2014
1024	KT819166.1|Porcine_circovirus_2|Mammalia|Artiodactyla|Suidae|Sus|Sus scrofa|2014	Porcine_circovirus_2	Sus scrofa	Sus	Suidae	Artiodactyla	Mammalia	2014
1025	KT819165.1|Porcine_circovirus_2|Mammalia|Artiodactyla|Suidae|Sus|Sus scrofa|2014	Porcine_circovirus_2	Sus scrofa	Sus	Suidae	Artiodactyla	Mammalia	2014
1026	KT819164.1|Porcine_circovirus_2|Mammalia|Artiodactyla|Suidae|Sus|Sus scrofa|2014	Porcine_circovirus_2	Sus scrofa	Sus	Suidae	Artiodactyla	Mammalia	2014
1027	KT819163.1|Porcine_circovirus_2|Mammalia|Artiodactyla|Suidae|Sus|Sus scrofa|2014	Porcine_circovirus_2	Sus scrofa	Sus	Suidae	Artiodactyla	Mammalia	2014
1028	KT819162.1|Porcine_circovirus_2|Mammalia|Artiodactyla|Suidae|Sus|Sus scrofa|2014	Porcine_circovirus_2	Sus scrofa	Sus	Suidae	Artiodactyla	Mammalia	2014
1029	KT819161.1|Porcine_circovirus_2|Mammalia|Artiodactyla|Suidae|Sus|Sus scrofa|2014	Porcine_circovirus_2	Sus scrofa	Sus	Suidae	Artiodactyla	Mammalia	2014
1030	KT819160.1|Porcine_circovirus_2|Mammalia|Artiodactyla|Suidae|Sus|Sus scrofa|2014	Porcine_circovirus_2	Sus scrofa	Sus	Suidae	Artiodactyla	Mammalia	2014
1031	KT819159.1|Porcine_circovirus_2|Mammalia|Artiodactyla|Suidae|Sus|Sus scrofa|2014	Porcine_circovirus_2	Sus scrofa	Sus	Suidae	Artiodactyla	Mammalia	2014
1032	KY328304.1|Duck_circovirus|Aves|Anseriformes|Anatidae|Anas|Anas platyrhynchos|2015	Duck_circovirus	Anas platyrhynchos	Anas	Anatidae	Anseriformes	Aves	2015
1033	KT719404.1|Porcine_circovirus_2|Mammalia|Artiodactyla|Suidae|Sus|Sus scrofa|2012	Porcine_circovirus_2	Sus scrofa	Sus	Suidae	Artiodactyla	Mammalia	2012
1034	KX352445.1|Porcine_circovirus_2|Mammalia|Carnivora|Canidae|Canis|dog|2000	Porcine_circovirus_2	dog	Canis	Canidae	Carnivora	Mammalia	2000
1035	KX831475.1|Porcine_circovirus_2|Mammalia|Artiodactyla|Suidae|Sus|Sus scrofa|2015	Porcine_circovirus_2	Sus scrofa	Sus	Suidae	Artiodactyla	Mammalia	2015
1036	KX268345.1|Mink_circovirus|Mammalia|Carnivora|Mustelidae|Mustela|Mustela lutreola|2015	Mink_circovirus	Mustela lutreola	Mustela	Mustelidae	Carnivora	Mammalia	2015
1037	KY126317.1|Porcine_circovirus_2|Mammalia|Artiodactyla|Suidae|Sus|Sus scrofa|2016	Porcine_circovirus_2	Sus scrofa	Sus	Suidae	Artiodactyla	Mammalia	2016
1038	KY126315.1|Porcine_circovirus_2|Mammalia|Artiodactyla|Suidae|Sus|Sus scrofa|2015	Porcine_circovirus_2	Sus scrofa	Sus	Suidae	Artiodactyla	Mammalia	2015
1039	KY126314.1|Porcine_circovirus_2|Mammalia|Artiodactyla|Suidae|Sus|Sus scrofa|2016	Porcine_circovirus_2	Sus scrofa	Sus	Suidae	Artiodactyla	Mammalia	2016
1040	KY126313.1|Porcine_circovirus_2|Mammalia|Artiodactyla|Suidae|Sus|Sus scrofa|2016	Porcine_circovirus_2	Sus scrofa	Sus	Suidae	Artiodactyla	Mammalia	2016
1041	KY126312.1|Porcine_circovirus_2|Mammalia|Artiodactyla|Suidae|Sus|Sus scrofa|2016	Porcine_circovirus_2	Sus scrofa	Sus	Suidae	Artiodactyla	Mammalia	2016
1042	KY126311.1|Porcine_circovirus_2|Mammalia|Artiodactyla|Suidae|Sus|Sus scrofa|2016	Porcine_circovirus_2	Sus scrofa	Sus	Suidae	Artiodactyla	Mammalia	2016
1043	KY354039.1|Porcine_circovirus_3|Mammalia|Artiodactyla|Suidae|Sus|Sus scrofa|2016	Porcine_circovirus_3	Sus scrofa	Sus	Suidae	Artiodactyla	Mammalia	2016
1044	KY354038.1|Porcine_circovirus_3|Mammalia|Artiodactyla|Suidae|Sus|Sus scrofa|2016	Porcine_circovirus_3	Sus scrofa	Sus	Suidae	Artiodactyla	Mammalia	2016
1045	KX130941.1|Porcine_circovirus_2|Mammalia|Artiodactyla|Suidae|Sus|Sus scrofa|2013	Porcine_circovirus_2	Sus scrofa	Sus	Suidae	Artiodactyla	Mammalia	2013
1046	KU359277.1|Porcine_circovirus_2|Mammalia|Artiodactyla|Suidae|Sus|Sus scrofa|NA	Porcine_circovirus_2	Sus scrofa	Sus	Suidae	Artiodactyla	Mammalia	NA
1047	KU359276.1|Porcine_circovirus_2|Mammalia|Artiodactyla|Suidae|Sus|Sus scrofa|NA	Porcine_circovirus_2	Sus scrofa	Sus	Suidae	Artiodactyla	Mammalia	NA
1048	KU359275.1|Porcine_circovirus_2|Mammalia|Artiodactyla|Suidae|Sus|Sus scrofa|NA	Porcine_circovirus_2	Sus scrofa	Sus	Suidae	Artiodactyla	Mammalia	NA
1049	KU359274.1|Porcine_circovirus_2|Mammalia|Artiodactyla|Suidae|Sus|Sus scrofa|NA	Porcine_circovirus_2	Sus scrofa	Sus	Suidae	Artiodactyla	Mammalia	NA
1050	KU359273.1|Porcine_circovirus_2|Mammalia|Artiodactyla|Suidae|Sus|Sus scrofa|NA	Porcine_circovirus_2	Sus scrofa	Sus	Suidae	Artiodactyla	Mammalia	NA
1051	KU359272.1|Porcine_circovirus_2|Mammalia|Artiodactyla|Suidae|Sus|Sus scrofa|NA	Porcine_circovirus_2	Sus scrofa	Sus	Suidae	Artiodactyla	Mammalia	NA
1052	KU359271.1|Porcine_circovirus_2|Mammalia|Artiodactyla|Suidae|Sus|Sus scrofa|NA	Porcine_circovirus_2	Sus scrofa	Sus	Suidae	Artiodactyla	Mammalia	NA
1053	KU359270.1|Porcine_circovirus_2|Mammalia|Artiodactyla|Suidae|Sus|Sus scrofa|NA	Porcine_circovirus_2	Sus scrofa	Sus	Suidae	Artiodactyla	Mammalia	NA
1054	KU359269.1|Porcine_circovirus_2|Mammalia|Artiodactyla|Suidae|Sus|Sus scrofa|NA	Porcine_circovirus_2	Sus scrofa	Sus	Suidae	Artiodactyla	Mammalia	NA
1055	KX670785.1|Porcine_circovirus_2|Mammalia|Artiodactyla|Suidae|Sus|Sus scrofa|2014	Porcine_circovirus_2	Sus scrofa	Sus	Suidae	Artiodactyla	Mammalia	2014
1056	KX670784.1|Porcine_circovirus_2|Mammalia|Artiodactyla|Suidae|Sus|Sus scrofa|2014	Porcine_circovirus_2	Sus scrofa	Sus	Suidae	Artiodactyla	Mammalia	2014
1057	KX670783.1|Porcine_circovirus_2|Mammalia|Artiodactyla|Suidae|Sus|Sus scrofa|2014	Porcine_circovirus_2	Sus scrofa	Sus	Suidae	Artiodactyla	Mammalia	2014
1058	KX670782.1|Porcine_circovirus_2|Mammalia|Artiodactyla|Suidae|Sus|Sus scrofa|2014	Porcine_circovirus_2	Sus scrofa	Sus	Suidae	Artiodactyla	Mammalia	2014
1059	KX831483.1|Porcine_circovirus_2|Mammalia|Artiodactyla|Suidae|Sus|Sus scrofa|2015	Porcine_circovirus_2	Sus scrofa	Sus	Suidae	Artiodactyla	Mammalia	2015
1060	KX831482.1|Porcine_circovirus_2|Mammalia|Artiodactyla|Suidae|Sus|Sus scrofa|2015	Porcine_circovirus_2	Sus scrofa	Sus	Suidae	Artiodactyla	Mammalia	2015
1061	KX831481.1|Porcine_circovirus_2|Mammalia|Artiodactyla|Suidae|Sus|Sus scrofa|2015	Porcine_circovirus_2	Sus scrofa	Sus	Suidae	Artiodactyla	Mammalia	2015
1062	KX831480.1|Porcine_circovirus_2|Mammalia|Artiodactyla|Suidae|Sus|Sus scrofa|2015	Porcine_circovirus_2	Sus scrofa	Sus	Suidae	Artiodactyla	Mammalia	2015
1063	KX831479.1|Porcine_circovirus_2|Mammalia|Artiodactyla|Suidae|Sus|Sus scrofa|2015	Porcine_circovirus_2	Sus scrofa	Sus	Suidae	Artiodactyla	Mammalia	2015
1064	KX831478.1|Porcine_circovirus_2|Mammalia|Artiodactyla|Suidae|Sus|Sus scrofa|2015	Porcine_circovirus_2	Sus scrofa	Sus	Suidae	Artiodactyla	Mammalia	2015
1065	KX831477.1|Porcine_circovirus_2|Mammalia|Artiodactyla|Suidae|Sus|Sus scrofa|2015	Porcine_circovirus_2	Sus scrofa	Sus	Suidae	Artiodactyla	Mammalia	2015
1066	KX831476.1|Porcine_circovirus_2|Mammalia|Artiodactyla|Suidae|Sus|Sus scrofa|2015	Porcine_circovirus_2	Sus scrofa	Sus	Suidae	Artiodactyla	Mammalia	2015
1067	KX247844.1|Porcine_circovirus_2|Mammalia|Artiodactyla|Suidae|Sus|Sus scrofa|2015	Porcine_circovirus_2	Sus scrofa	Sus	Suidae	Artiodactyla	Mammalia	2015
1068	KX247843.1|Porcine_circovirus_2|Mammalia|Artiodactyla|Suidae|Sus|Sus scrofa|2015	Porcine_circovirus_2	Sus scrofa	Sus	Suidae	Artiodactyla	Mammalia	2015
1069	KX247842.1|Porcine_circovirus_2|Mammalia|Artiodactyla|Suidae|Sus|Sus scrofa|2013	Porcine_circovirus_2	Sus scrofa	Sus	Suidae	Artiodactyla	Mammalia	2013
1070	KX247841.1|Porcine_circovirus_2|Mammalia|Artiodactyla|Suidae|Sus|Sus scrofa|2015	Porcine_circovirus_2	Sus scrofa	Sus	Suidae	Artiodactyla	Mammalia	2015
1071	KX247840.1|Porcine_circovirus_2|Mammalia|Artiodactyla|Suidae|Sus|Sus scrofa|2015	Porcine_circovirus_2	Sus scrofa	Sus	Suidae	Artiodactyla	Mammalia	2015
1072	KX247839.1|Porcine_circovirus_2|Mammalia|Artiodactyla|Suidae|Sus|Sus scrofa|2014	Porcine_circovirus_2	Sus scrofa	Sus	Suidae	Artiodactyla	Mammalia	2014
1073	KX247838.1|Porcine_circovirus_2|Mammalia|Artiodactyla|Suidae|Sus|Sus scrofa|2015	Porcine_circovirus_2	Sus scrofa	Sus	Suidae	Artiodactyla	Mammalia	2015
1074	KX247837.1|Porcine_circovirus_2|Mammalia|Artiodactyla|Suidae|Sus|Sus scrofa|2015	Porcine_circovirus_2	Sus scrofa	Sus	Suidae	Artiodactyla	Mammalia	2015
1075	KX247836.1|Porcine_circovirus_2|Mammalia|Artiodactyla|Suidae|Sus|Sus scrofa|2015	Porcine_circovirus_2	Sus scrofa	Sus	Suidae	Artiodactyla	Mammalia	2015
1076	KX247835.1|Porcine_circovirus_2|Mammalia|Artiodactyla|Suidae|Sus|Sus scrofa|2013	Porcine_circovirus_2	Sus scrofa	Sus	Suidae	Artiodactyla	Mammalia	2013
1077	KX247834.1|Porcine_circovirus_2|Mammalia|Artiodactyla|Suidae|Sus|Sus scrofa|2015	Porcine_circovirus_2	Sus scrofa	Sus	Suidae	Artiodactyla	Mammalia	2015
1078	KX247833.1|Porcine_circovirus_2|Mammalia|Artiodactyla|Suidae|Sus|Sus scrofa|2015	Porcine_circovirus_2	Sus scrofa	Sus	Suidae	Artiodactyla	Mammalia	2015
1079	KX247832.1|Porcine_circovirus_2|Mammalia|Artiodactyla|Suidae|Sus|Sus scrofa|2015	Porcine_circovirus_2	Sus scrofa	Sus	Suidae	Artiodactyla	Mammalia	2015
1080	KX247831.1|Porcine_circovirus_2|Mammalia|Artiodactyla|Suidae|Sus|Sus scrofa|2014	Porcine_circovirus_2	Sus scrofa	Sus	Suidae	Artiodactyla	Mammalia	2014
1081	KX247830.1|Porcine_circovirus_2|Mammalia|Artiodactyla|Suidae|Sus|Sus scrofa|2014	Porcine_circovirus_2	Sus scrofa	Sus	Suidae	Artiodactyla	Mammalia	2014
1082	KX247829.1|Porcine_circovirus_2|Mammalia|Artiodactyla|Suidae|Sus|Sus scrofa|2014	Porcine_circovirus_2	Sus scrofa	Sus	Suidae	Artiodactyla	Mammalia	2014
1083	KX247828.1|Porcine_circovirus_2|Mammalia|Artiodactyla|Suidae|Sus|Sus scrofa|2014	Porcine_circovirus_2	Sus scrofa	Sus	Suidae	Artiodactyla	Mammalia	2014
1084	KX247827.1|Porcine_circovirus_2|Mammalia|Artiodactyla|Suidae|Sus|Sus scrofa|2014	Porcine_circovirus_2	Sus scrofa	Sus	Suidae	Artiodactyla	Mammalia	2014
1085	KX247826.1|Porcine_circovirus_2|Mammalia|Artiodactyla|Suidae|Sus|Sus scrofa|2015	Porcine_circovirus_2	Sus scrofa	Sus	Suidae	Artiodactyla	Mammalia	2015
1086	KX247825.1|Porcine_circovirus_2|Mammalia|Artiodactyla|Suidae|Sus|Sus scrofa|2015	Porcine_circovirus_2	Sus scrofa	Sus	Suidae	Artiodactyla	Mammalia	2015
1087	KX247824.1|Porcine_circovirus_2|Mammalia|Artiodactyla|Suidae|Sus|Sus scrofa|2015	Porcine_circovirus_2	Sus scrofa	Sus	Suidae	Artiodactyla	Mammalia	2015
1088	KX247823.1|Porcine_circovirus_2|Mammalia|Artiodactyla|Suidae|Sus|Sus scrofa|2014	Porcine_circovirus_2	Sus scrofa	Sus	Suidae	Artiodactyla	Mammalia	2014
1089	KX247822.1|Porcine_circovirus_2|Mammalia|Artiodactyla|Suidae|Sus|Sus scrofa|2015	Porcine_circovirus_2	Sus scrofa	Sus	Suidae	Artiodactyla	Mammalia	2015
1090	KX247821.1|Porcine_circovirus_2|Mammalia|Artiodactyla|Suidae|Sus|Sus scrofa|2015	Porcine_circovirus_2	Sus scrofa	Sus	Suidae	Artiodactyla	Mammalia	2015
1091	KX247820.1|Porcine_circovirus_2|Mammalia|Artiodactyla|Suidae|Sus|Sus scrofa|2013	Porcine_circovirus_2	Sus scrofa	Sus	Suidae	Artiodactyla	Mammalia	2013
1092	KX247819.1|Porcine_circovirus_2|Mammalia|Artiodactyla|Suidae|Sus|Sus scrofa|2014	Porcine_circovirus_2	Sus scrofa	Sus	Suidae	Artiodactyla	Mammalia	2014
1093	KX247818.1|Porcine_circovirus_2|Mammalia|Artiodactyla|Suidae|Sus|Sus scrofa|2015	Porcine_circovirus_2	Sus scrofa	Sus	Suidae	Artiodactyla	Mammalia	2015
1094	KX247817.1|Porcine_circovirus_2|Mammalia|Artiodactyla|Suidae|Sus|Sus scrofa|2015	Porcine_circovirus_2	Sus scrofa	Sus	Suidae	Artiodactyla	Mammalia	2015
1095	KX247816.1|Porcine_circovirus_2|Mammalia|Artiodactyla|Suidae|Sus|Sus scrofa|2015	Porcine_circovirus_2	Sus scrofa	Sus	Suidae	Artiodactyla	Mammalia	2015
1096	KX247815.1|Porcine_circovirus_2|Mammalia|Artiodactyla|Suidae|Sus|Sus scrofa|2014	Porcine_circovirus_2	Sus scrofa	Sus	Suidae	Artiodactyla	Mammalia	2014
1097	KX247814.1|Porcine_circovirus_2|Mammalia|Artiodactyla|Suidae|Sus|Sus scrofa|2015	Porcine_circovirus_2	Sus scrofa	Sus	Suidae	Artiodactyla	Mammalia	2015
1098	KX247813.1|Porcine_circovirus_2|Mammalia|Artiodactyla|Suidae|Sus|Sus scrofa|2015	Porcine_circovirus_2	Sus scrofa	Sus	Suidae	Artiodactyla	Mammalia	2015
1099	KX247812.1|Porcine_circovirus_2|Mammalia|Artiodactyla|Suidae|Sus|Sus scrofa|2015	Porcine_circovirus_2	Sus scrofa	Sus	Suidae	Artiodactyla	Mammalia	2015
1100	KX247811.1|Porcine_circovirus_2|Mammalia|Artiodactyla|Suidae|Sus|Sus scrofa|2015	Porcine_circovirus_2	Sus scrofa	Sus	Suidae	Artiodactyla	Mammalia	2015
1101	KX247810.1|Porcine_circovirus_2|Mammalia|Artiodactyla|Suidae|Sus|Sus scrofa|2013	Porcine_circovirus_2	Sus scrofa	Sus	Suidae	Artiodactyla	Mammalia	2013
1102	KX247809.1|Porcine_circovirus_2|Mammalia|Artiodactyla|Suidae|Sus|Sus scrofa|2013	Porcine_circovirus_2	Sus scrofa	Sus	Suidae	Artiodactyla	Mammalia	2013
1103	KX247808.1|Porcine_circovirus_2|Mammalia|Artiodactyla|Suidae|Sus|Sus scrofa|2015	Porcine_circovirus_2	Sus scrofa	Sus	Suidae	Artiodactyla	Mammalia	2015
1104	KX247807.1|Porcine_circovirus_2|Mammalia|Artiodactyla|Suidae|Sus|Sus scrofa|2015	Porcine_circovirus_2	Sus scrofa	Sus	Suidae	Artiodactyla	Mammalia	2015
1105	KX247806.1|Porcine_circovirus_2|Mammalia|Artiodactyla|Suidae|Sus|Sus scrofa|2013	Porcine_circovirus_2	Sus scrofa	Sus	Suidae	Artiodactyla	Mammalia	2013
1106	KX247805.1|Porcine_circovirus_2|Mammalia|Artiodactyla|Suidae|Sus|Sus scrofa|2014	Porcine_circovirus_2	Sus scrofa	Sus	Suidae	Artiodactyla	Mammalia	2014
1107	KX247804.1|Porcine_circovirus_2|Mammalia|Artiodactyla|Suidae|Sus|Sus scrofa|2015	Porcine_circovirus_2	Sus scrofa	Sus	Suidae	Artiodactyla	Mammalia	2015
1108	KX247803.1|Porcine_circovirus_2|Mammalia|Artiodactyla|Suidae|Sus|Sus scrofa|2015	Porcine_circovirus_2	Sus scrofa	Sus	Suidae	Artiodactyla	Mammalia	2015
1109	KX247802.1|Porcine_circovirus_2|Mammalia|Artiodactyla|Suidae|Sus|Sus scrofa|2014	Porcine_circovirus_2	Sus scrofa	Sus	Suidae	Artiodactyla	Mammalia	2014
1110	KX247801.1|Porcine_circovirus_2|Mammalia|Artiodactyla|Suidae|Sus|Sus scrofa|2014	Porcine_circovirus_2	Sus scrofa	Sus	Suidae	Artiodactyla	Mammalia	2014
1111	KX247800.1|Porcine_circovirus_2|Mammalia|Artiodactyla|Suidae|Sus|Sus scrofa|2015	Porcine_circovirus_2	Sus scrofa	Sus	Suidae	Artiodactyla	Mammalia	2015
1112	KX247799.1|Porcine_circovirus_2|Mammalia|Artiodactyla|Suidae|Sus|Sus scrofa|2014	Porcine_circovirus_2	Sus scrofa	Sus	Suidae	Artiodactyla	Mammalia	2014
1113	KX247798.1|Porcine_circovirus_2|Mammalia|Artiodactyla|Suidae|Sus|Sus scrofa|2013	Porcine_circovirus_2	Sus scrofa	Sus	Suidae	Artiodactyla	Mammalia	2013
1114	KX247797.1|Porcine_circovirus_2|Mammalia|Artiodactyla|Suidae|Sus|Sus scrofa|2015	Porcine_circovirus_2	Sus scrofa	Sus	Suidae	Artiodactyla	Mammalia	2015
1115	KX247796.1|Porcine_circovirus_2|Mammalia|Artiodactyla|Suidae|Sus|Sus scrofa|2015	Porcine_circovirus_2	Sus scrofa	Sus	Suidae	Artiodactyla	Mammalia	2015
1116	KX247795.1|Porcine_circovirus_2|Mammalia|Artiodactyla|Suidae|Sus|Sus scrofa|2015	Porcine_circovirus_2	Sus scrofa	Sus	Suidae	Artiodactyla	Mammalia	2015
1117	KX247794.1|Porcine_circovirus_2|Mammalia|Artiodactyla|Suidae|Sus|Sus scrofa|2015	Porcine_circovirus_2	Sus scrofa	Sus	Suidae	Artiodactyla	Mammalia	2015
1118	KX247793.1|Porcine_circovirus_2|Mammalia|Artiodactyla|Suidae|Sus|Sus scrofa|2014	Porcine_circovirus_2	Sus scrofa	Sus	Suidae	Artiodactyla	Mammalia	2014
1119	KX247792.1|Porcine_circovirus_2|Mammalia|Artiodactyla|Suidae|Sus|Sus scrofa|2013	Porcine_circovirus_2	Sus scrofa	Sus	Suidae	Artiodactyla	Mammalia	2013
1120	KX247791.1|Porcine_circovirus_2|Mammalia|Artiodactyla|Suidae|Sus|Sus scrofa|2014	Porcine_circovirus_2	Sus scrofa	Sus	Suidae	Artiodactyla	Mammalia	2014
1121	KX247790.1|Porcine_circovirus_2|Mammalia|Artiodactyla|Suidae|Sus|Sus scrofa|2015	Porcine_circovirus_2	Sus scrofa	Sus	Suidae	Artiodactyla	Mammalia	2015
1122	KX247789.1|Porcine_circovirus_2|Mammalia|Artiodactyla|Suidae|Sus|Sus scrofa|2015	Porcine_circovirus_2	Sus scrofa	Sus	Suidae	Artiodactyla	Mammalia	2015
1123	KX247788.1|Porcine_circovirus_2|Mammalia|Artiodactyla|Suidae|Sus|Sus scrofa|2013	Porcine_circovirus_2	Sus scrofa	Sus	Suidae	Artiodactyla	Mammalia	2013
1124	KX247787.1|Porcine_circovirus_2|Mammalia|Artiodactyla|Suidae|Sus|Sus scrofa|2013	Porcine_circovirus_2	Sus scrofa	Sus	Suidae	Artiodactyla	Mammalia	2013
1125	KX247786.1|Porcine_circovirus_2|Mammalia|Artiodactyla|Suidae|Sus|Sus scrofa|2014	Porcine_circovirus_2	Sus scrofa	Sus	Suidae	Artiodactyla	Mammalia	2014
1126	KX247785.1|Porcine_circovirus_2|Mammalia|Artiodactyla|Suidae|Sus|Sus scrofa|2013	Porcine_circovirus_2	Sus scrofa	Sus	Suidae	Artiodactyla	Mammalia	2013
1127	KX247784.1|Porcine_circovirus_2|Mammalia|Artiodactyla|Suidae|Sus|Sus scrofa|2015	Porcine_circovirus_2	Sus scrofa	Sus	Suidae	Artiodactyla	Mammalia	2015
1128	KX247783.1|Porcine_circovirus_2|Mammalia|Artiodactyla|Suidae|Sus|Sus scrofa|2014	Porcine_circovirus_2	Sus scrofa	Sus	Suidae	Artiodactyla	Mammalia	2014
1129	KX966193.1|Porcine_circovirus_3|Mammalia|Artiodactyla|Suidae|Sus|Sus scrofa|2016	Porcine_circovirus_3	Sus scrofa	Sus	Suidae	Artiodactyla	Mammalia	2016
1130	KX009482.1|Porcine_circovirus_2|Mammalia|Artiodactyla|Suidae|Sus|Sus scrofa|2015	Porcine_circovirus_2	Sus scrofa	Sus	Suidae	Artiodactyla	Mammalia	2015
1131	KX009481.1|Porcine_circovirus_2|Mammalia|Artiodactyla|Suidae|Sus|Sus scrofa|2012	Porcine_circovirus_2	Sus scrofa	Sus	Suidae	Artiodactyla	Mammalia	2012
1132	KX009480.1|Porcine_circovirus_2|Mammalia|Artiodactyla|Suidae|Sus|Sus scrofa|2013	Porcine_circovirus_2	Sus scrofa	Sus	Suidae	Artiodactyla	Mammalia	2013
1133	KX816645.1|Porcine_circovirus_1|Mammalia|Artiodactyla|Suidae|Sus|Sus scrofa|2015	Porcine_circovirus_1	Sus scrofa	Sus	Suidae	Artiodactyla	Mammalia	2015
1134	KX778720.1|Porcine_circovirus_3|Mammalia|Artiodactyla|Suidae|Sus|Sus scrofa|2015	Porcine_circovirus_3	Sus scrofa	Sus	Suidae	Artiodactyla	Mammalia	2015
1135	KX845695.1|Porcine_circovirus_2|Mammalia|Artiodactyla|Suidae|Sus|Sus scrofa|2016	Porcine_circovirus_2	Sus scrofa	Sus	Suidae	Artiodactyla	Mammalia	2016
1136	KX845694.1|Porcine_circovirus_2|Mammalia|Artiodactyla|Suidae|Sus|Sus scrofa|2016	Porcine_circovirus_2	Sus scrofa	Sus	Suidae	Artiodactyla	Mammalia	2016
1137	KX845692.1|Porcine_circovirus_2|Mammalia|Artiodactyla|Suidae|Sus|Sus scrofa|2016	Porcine_circovirus_2	Sus scrofa	Sus	Suidae	Artiodactyla	Mammalia	2016
1138	NC_031753.1|Porcine_circovirus_3|Mammalia|Artiodactyla|Suidae|Sus|Sus scrofa|2015	Porcine_circovirus_3	Sus scrofa	Sus	Suidae	Artiodactyla	Mammalia	2015
1139	KX458235.1|Porcine_circovirus_3|Mammalia|Artiodactyla|Suidae|Sus|Sus scrofa|2015	Porcine_circovirus_3	Sus scrofa	Sus	Suidae	Artiodactyla	Mammalia	2015
1140	KT869077.1|Porcine_circovirus_3|Mammalia|Artiodactyla|Suidae|Sus|Sus scrofa|2015	Porcine_circovirus_3	Sus scrofa	Sus	Suidae	Artiodactyla	Mammalia	2015
1141	KX298474.1|Porcine_circovirus_2|Mammalia|Artiodactyla|Suidae|Sus|Sus scrofa|2014	Porcine_circovirus_2	Sus scrofa	Sus	Suidae	Artiodactyla	Mammalia	2014
1142	KX298473.1|Porcine_circovirus_2|Mammalia|Artiodactyla|Suidae|Sus|Sus scrofa|2014	Porcine_circovirus_2	Sus scrofa	Sus	Suidae	Artiodactyla	Mammalia	2014
1143	KU756238.1|Porcine_circovirus_2|Mammalia|Rodentia|Muridae|Rattus|Rattus norvegicus|2014	Porcine_circovirus_2	Rattus norvegicus	Rattus	Muridae	Rodentia	Mammalia	2014
1144	KU756237.1|Porcine_circovirus_2|Mammalia|Rodentia|Muridae|Rattus|Rattus norvegicus|2014	Porcine_circovirus_2	Rattus norvegicus	Rattus	Muridae	Rodentia	Mammalia	2014
1145	KU596572.1|Beak_and_feather_disease_virus|Aves|Psittaciformes|Psittacidae|NA|parrot|2015	Beak_and_feather_disease_virus	parrot	NA	Psittacidae	Psittaciformes	Aves	2015
1146	KX828241.1|Porcine_circovirus_2|Mammalia|Artiodactyla|Suidae|Sus|Sus scrofa|2016	Porcine_circovirus_2	Sus scrofa	Sus	Suidae	Artiodactyla	Mammalia	2016
1147	KX828240.1|Porcine_circovirus_2|Mammalia|Artiodactyla|Suidae|Sus|Sus scrofa|2016	Porcine_circovirus_2	Sus scrofa	Sus	Suidae	Artiodactyla	Mammalia	2016
1148	KX828239.1|Porcine_circovirus_2|Mammalia|Artiodactyla|Suidae|Sus|Sus scrofa|2016	Porcine_circovirus_2	Sus scrofa	Sus	Suidae	Artiodactyla	Mammalia	2016
1149	KX828238.1|Porcine_circovirus_2|Mammalia|Artiodactyla|Suidae|Sus|Sus scrofa|2016	Porcine_circovirus_2	Sus scrofa	Sus	Suidae	Artiodactyla	Mammalia	2016
1150	KX828237.1|Porcine_circovirus_2|Mammalia|Artiodactyla|Suidae|Sus|Sus scrofa|2016	Porcine_circovirus_2	Sus scrofa	Sus	Suidae	Artiodactyla	Mammalia	2016
1151	KX828236.1|Porcine_circovirus_2|Mammalia|Artiodactyla|Suidae|Sus|Sus scrofa|2016	Porcine_circovirus_2	Sus scrofa	Sus	Suidae	Artiodactyla	Mammalia	2016
1152	KX828235.1|Porcine_circovirus_2|Mammalia|Artiodactyla|Suidae|Sus|Sus scrofa|2016	Porcine_circovirus_2	Sus scrofa	Sus	Suidae	Artiodactyla	Mammalia	2016
1153	KX828234.1|Porcine_circovirus_2|Mammalia|Artiodactyla|Suidae|Sus|Sus scrofa|2016	Porcine_circovirus_2	Sus scrofa	Sus	Suidae	Artiodactyla	Mammalia	2016
1154	KX828233.1|Porcine_circovirus_2|Mammalia|Artiodactyla|Suidae|Sus|Sus scrofa|2016	Porcine_circovirus_2	Sus scrofa	Sus	Suidae	Artiodactyla	Mammalia	2016
1155	KX828232.1|Porcine_circovirus_2|Mammalia|Artiodactyla|Suidae|Sus|Sus scrofa|2016	Porcine_circovirus_2	Sus scrofa	Sus	Suidae	Artiodactyla	Mammalia	2016
1156	KX828231.1|Porcine_circovirus_2|Mammalia|Artiodactyla|Suidae|Sus|Sus scrofa|2016	Porcine_circovirus_2	Sus scrofa	Sus	Suidae	Artiodactyla	Mammalia	2016
1157	KX828230.1|Porcine_circovirus_2|Mammalia|Artiodactyla|Suidae|Sus|Sus scrofa|2016	Porcine_circovirus_2	Sus scrofa	Sus	Suidae	Artiodactyla	Mammalia	2016
1158	KX828229.1|Porcine_circovirus_2|Mammalia|Artiodactyla|Suidae|Sus|Sus scrofa|2016	Porcine_circovirus_2	Sus scrofa	Sus	Suidae	Artiodactyla	Mammalia	2016
1159	KX828228.1|Porcine_circovirus_2|Mammalia|Artiodactyla|Suidae|Sus|Sus scrofa|2016	Porcine_circovirus_2	Sus scrofa	Sus	Suidae	Artiodactyla	Mammalia	2016
1160	KX828227.1|Porcine_circovirus_2|Mammalia|Artiodactyla|Suidae|Sus|Sus scrofa|2015	Porcine_circovirus_2	Sus scrofa	Sus	Suidae	Artiodactyla	Mammalia	2015
1161	KX828226.1|Porcine_circovirus_2|Mammalia|Artiodactyla|Suidae|Sus|Sus scrofa|2015	Porcine_circovirus_2	Sus scrofa	Sus	Suidae	Artiodactyla	Mammalia	2015
1162	KX828225.1|Porcine_circovirus_2|Mammalia|Artiodactyla|Suidae|Sus|Sus scrofa|2014	Porcine_circovirus_2	Sus scrofa	Sus	Suidae	Artiodactyla	Mammalia	2014
1163	KX828224.1|Porcine_circovirus_2|Mammalia|Artiodactyla|Suidae|Sus|Sus scrofa|2012	Porcine_circovirus_2	Sus scrofa	Sus	Suidae	Artiodactyla	Mammalia	2012
1164	KX828223.1|Porcine_circovirus_2|Mammalia|Artiodactyla|Suidae|Sus|Sus scrofa|2012	Porcine_circovirus_2	Sus scrofa	Sus	Suidae	Artiodactyla	Mammalia	2012
1165	KX828222.1|Porcine_circovirus_2|Mammalia|Artiodactyla|Suidae|Sus|Sus scrofa|2012	Porcine_circovirus_2	Sus scrofa	Sus	Suidae	Artiodactyla	Mammalia	2012
1166	KX828221.1|Porcine_circovirus_2|Mammalia|Artiodactyla|Suidae|Sus|Sus scrofa|2012	Porcine_circovirus_2	Sus scrofa	Sus	Suidae	Artiodactyla	Mammalia	2012
1167	KX828220.1|Porcine_circovirus_2|Mammalia|Artiodactyla|Suidae|Sus|Sus scrofa|2012	Porcine_circovirus_2	Sus scrofa	Sus	Suidae	Artiodactyla	Mammalia	2012
1168	KX828219.1|Porcine_circovirus_2|Mammalia|Artiodactyla|Suidae|Sus|Sus scrofa|2012	Porcine_circovirus_2	Sus scrofa	Sus	Suidae	Artiodactyla	Mammalia	2012
1169	KX828218.1|Porcine_circovirus_2|Mammalia|Artiodactyla|Suidae|Sus|Sus scrofa|2016	Porcine_circovirus_2	Sus scrofa	Sus	Suidae	Artiodactyla	Mammalia	2016
1170	KX828217.1|Porcine_circovirus_2|Mammalia|Artiodactyla|Suidae|Sus|Sus scrofa|2016	Porcine_circovirus_2	Sus scrofa	Sus	Suidae	Artiodactyla	Mammalia	2016
1171	KX828216.1|Porcine_circovirus_2|Mammalia|Artiodactyla|Suidae|Sus|Sus scrofa|2016	Porcine_circovirus_2	Sus scrofa	Sus	Suidae	Artiodactyla	Mammalia	2016
1172	KX828215.1|Porcine_circovirus_2|Mammalia|Artiodactyla|Suidae|Sus|Sus scrofa|2016	Porcine_circovirus_2	Sus scrofa	Sus	Suidae	Artiodactyla	Mammalia	2016
1173	KX828214.1|Porcine_circovirus_2|Mammalia|Artiodactyla|Suidae|Sus|Sus scrofa|2015	Porcine_circovirus_2	Sus scrofa	Sus	Suidae	Artiodactyla	Mammalia	2015
1174	KX828213.1|Porcine_circovirus_2|Mammalia|Artiodactyla|Suidae|Sus|Sus scrofa|2012	Porcine_circovirus_2	Sus scrofa	Sus	Suidae	Artiodactyla	Mammalia	2012
1175	KU593626.1|Columbid_circovirus|Aves|Columbiformes|Columbidae|NA|pigeon|2011	Columbid_circovirus	pigeon	NA	Columbidae	Columbiformes	Aves	2011
1176	KU593625.1|Columbid_circovirus|Aves|Columbiformes|Columbidae|NA|pigeon|2012	Columbid_circovirus	pigeon	NA	Columbidae	Columbiformes	Aves	2012
1177	KU593624.1|Columbid_circovirus|Aves|Columbiformes|Columbidae|NA|pigeon|2010	Columbid_circovirus	pigeon	NA	Columbidae	Columbiformes	Aves	2010
1178	KU593623.1|Columbid_circovirus|Aves|Columbiformes|Columbidae|NA|pigeon|2010	Columbid_circovirus	pigeon	NA	Columbidae	Columbiformes	Aves	2010
1179	KU556728.1|Columbid_circovirus|Aves|Columbiformes|Columbidae|NA|pigeon|2014	Columbid_circovirus	pigeon	NA	Columbidae	Columbiformes	Aves	2014
1180	KX449322.1|Beak_and_feather_disease_virus|Aves|Psittaciformes|Loriidae|Glossopsitta|Glossopsitta concinna|2015	Beak_and_feather_disease_virus	Glossopsitta concinna	Glossopsitta	Loriidae	Psittaciformes	Aves	2015
1181	KX449321.1|Beak_and_feather_disease_virus|Aves|Psittaciformes|Psittacidae|Purpureicephalus|Purpureicephalus spurius|2015	Beak_and_feather_disease_virus	Purpureicephalus spurius	Purpureicephalus	Psittacidae	Psittaciformes	Aves	2015
1182	KX449320.1|Beak_and_feather_disease_virus|Aves|Psittaciformes|Loriidae|Glossopsitta|Glossopsitta porphyrocephala|2015	Beak_and_feather_disease_virus	Glossopsitta porphyrocephala	Glossopsitta	Loriidae	Psittaciformes	Aves	2015
1183	KX449319.1|Beak_and_feather_disease_virus|Aves|Psittaciformes|Loriidae|Glossopsitta|Glossopsitta concinna|2015	Beak_and_feather_disease_virus	Glossopsitta concinna	Glossopsitta	Loriidae	Psittaciformes	Aves	2015
1184	KT336608.1|Porcine_circovirus_2|Mammalia|Artiodactyla|Suidae|Sus|Sus scrofa|2014	Porcine_circovirus_2	Sus scrofa	Sus	Suidae	Artiodactyla	Mammalia	2014
1185	KT336607.1|Porcine_circovirus_2|Mammalia|Artiodactyla|Suidae|Sus|Sus scrofa|2014	Porcine_circovirus_2	Sus scrofa	Sus	Suidae	Artiodactyla	Mammalia	2014
1186	KT336606.1|Porcine_circovirus_2|Mammalia|Artiodactyla|Suidae|Sus|Sus scrofa|2014	Porcine_circovirus_2	Sus scrofa	Sus	Suidae	Artiodactyla	Mammalia	2014
1187	KT336605.1|Porcine_circovirus_2|Mammalia|Artiodactyla|Suidae|Sus|Sus scrofa|2014	Porcine_circovirus_2	Sus scrofa	Sus	Suidae	Artiodactyla	Mammalia	2014
1188	KT336604.1|Porcine_circovirus_2|Mammalia|Artiodactyla|Suidae|Sus|Sus scrofa|2014	Porcine_circovirus_2	Sus scrofa	Sus	Suidae	Artiodactyla	Mammalia	2014
1189	KT336603.1|Porcine_circovirus_2|Mammalia|Artiodactyla|Suidae|Sus|Sus scrofa|2013	Porcine_circovirus_2	Sus scrofa	Sus	Suidae	Artiodactyla	Mammalia	2013
1190	KT336602.1|Porcine_circovirus_2|Mammalia|Artiodactyla|Suidae|Sus|Sus scrofa|2013	Porcine_circovirus_2	Sus scrofa	Sus	Suidae	Artiodactyla	Mammalia	2013
1191	KT336601.1|Porcine_circovirus_2|Mammalia|Artiodactyla|Suidae|Sus|Sus scrofa|2014	Porcine_circovirus_2	Sus scrofa	Sus	Suidae	Artiodactyla	Mammalia	2014
1192	KT336600.1|Porcine_circovirus_2|Mammalia|Artiodactyla|Suidae|Sus|Sus scrofa|2014	Porcine_circovirus_2	Sus scrofa	Sus	Suidae	Artiodactyla	Mammalia	2014
1193	KT336599.1|Porcine_circovirus_2|Mammalia|Artiodactyla|Suidae|Sus|Sus scrofa|2014	Porcine_circovirus_2	Sus scrofa	Sus	Suidae	Artiodactyla	Mammalia	2014
1194	KT336598.1|Porcine_circovirus_2|Mammalia|Artiodactyla|Suidae|Sus|Sus scrofa|2014	Porcine_circovirus_2	Sus scrofa	Sus	Suidae	Artiodactyla	Mammalia	2014
1195	KU559620.1|Columbid_circovirus|Aves|Columbiformes|Columbidae|NA|pigeon|2010	Columbid_circovirus	pigeon	NA	Columbidae	Columbiformes	Aves	2010
1196	EU735564.1|Porcine_circovirus_2|Mammalia|Artiodactyla|Suidae|Sus|Sus scrofa|2007	Porcine_circovirus_2	Sus scrofa	Sus	Suidae	Artiodactyla	Mammalia	2007
1197	EU735562.1|Porcine_circovirus_2|Mammalia|Artiodactyla|Suidae|Sus|Sus scrofa|2007	Porcine_circovirus_2	Sus scrofa	Sus	Suidae	Artiodactyla	Mammalia	2007
1198	EU735561.1|Porcine_circovirus_2|Mammalia|Artiodactyla|Suidae|Sus|Sus scrofa|2007	Porcine_circovirus_2	Sus scrofa	Sus	Suidae	Artiodactyla	Mammalia	2007
1199	EU735560.1|Porcine_circovirus_2|Mammalia|Artiodactyla|Suidae|Sus|Sus scrofa|2007	Porcine_circovirus_2	Sus scrofa	Sus	Suidae	Artiodactyla	Mammalia	2007
1200	EU735559.1|Porcine_circovirus_2|Mammalia|Artiodactyla|Suidae|Sus|Sus scrofa|2007	Porcine_circovirus_2	Sus scrofa	Sus	Suidae	Artiodactyla	Mammalia	2007
1201	EU735558.1|Porcine_circovirus_2|Mammalia|Artiodactyla|Suidae|Sus|Sus scrofa|2007	Porcine_circovirus_2	Sus scrofa	Sus	Suidae	Artiodactyla	Mammalia	2007
1202	NC_008375.1|Raven_circovirus|Aves|Passeriformes|Corvidae|Corvus|Corvus coronoides|NA	Raven_circovirus	Corvus coronoides	Corvus	Corvidae	Passeriformes	Aves	NA
1203	JQ034426.1|Porcine_circovirus_2|Mammalia|Artiodactyla|Suidae|Sus|Sus scrofa|2005	Porcine_circovirus_2	Sus scrofa	Sus	Suidae	Artiodactyla	Mammalia	2005
1204	HQ260755.1|Columbid_circovirus|Aves|Columbiformes|Columbidae|NA|pigeon|NA	Columbid_circovirus	pigeon	NA	Columbidae	Columbiformes	Aves	NA
1205	HQ260754.1|Columbid_circovirus|Aves|Columbiformes|Columbidae|NA|pigeon|2010	Columbid_circovirus	pigeon	NA	Columbidae	Columbiformes	Aves	2010
1206	HQ260753.1|Columbid_circovirus|Aves|Columbiformes|Columbidae|NA|pigeon|2010	Columbid_circovirus	pigeon	NA	Columbidae	Columbiformes	Aves	2010
1207	HQ260752.1|Columbid_circovirus|Aves|Columbiformes|Columbidae|NA|pigeon|2010	Columbid_circovirus	pigeon	NA	Columbidae	Columbiformes	Aves	2010
1208	HQ260751.1|Columbid_circovirus|Aves|Columbiformes|Columbidae|NA|pigeon|2010	Columbid_circovirus	pigeon	NA	Columbidae	Columbiformes	Aves	2010
1209	JN662684.1|Porcine_circovirus_2|Mammalia|Artiodactyla|Suidae|Sus|Sus scrofa|NA	Porcine_circovirus_2	Sus scrofa	Sus	Suidae	Artiodactyla	Mammalia	NA
1210	JN662683.1|Porcine_circovirus_2|Mammalia|Artiodactyla|Suidae|Sus|Sus scrofa|NA	Porcine_circovirus_2	Sus scrofa	Sus	Suidae	Artiodactyla	Mammalia	NA
1211	JN662682.1|Porcine_circovirus_2|Mammalia|Artiodactyla|Suidae|Sus|Sus scrofa|NA	Porcine_circovirus_2	Sus scrofa	Sus	Suidae	Artiodactyla	Mammalia	NA
1212	JN662681.1|Porcine_circovirus_2|Mammalia|Artiodactyla|Suidae|Sus|Sus scrofa|NA	Porcine_circovirus_2	Sus scrofa	Sus	Suidae	Artiodactyla	Mammalia	NA
1213	JN662680.1|Porcine_circovirus_2|Mammalia|Artiodactyla|Suidae|Sus|Sus scrofa|NA	Porcine_circovirus_2	Sus scrofa	Sus	Suidae	Artiodactyla	Mammalia	NA
1214	JN662679.1|Porcine_circovirus_2|Mammalia|Artiodactyla|Suidae|Sus|Sus scrofa|NA	Porcine_circovirus_2	Sus scrofa	Sus	Suidae	Artiodactyla	Mammalia	NA
1215	JN662677.1|Porcine_circovirus_2|Mammalia|Artiodactyla|Suidae|Sus|Sus scrofa|NA	Porcine_circovirus_2	Sus scrofa	Sus	Suidae	Artiodactyla	Mammalia	NA
1216	JN662676.1|Porcine_circovirus_2|Mammalia|Artiodactyla|Suidae|Sus|Sus scrofa|NA	Porcine_circovirus_2	Sus scrofa	Sus	Suidae	Artiodactyla	Mammalia	NA
1217	JN662675.1|Porcine_circovirus_2|Mammalia|Artiodactyla|Suidae|Sus|Sus scrofa|NA	Porcine_circovirus_2	Sus scrofa	Sus	Suidae	Artiodactyla	Mammalia	NA
1218	JN662674.1|Porcine_circovirus_2|Mammalia|Artiodactyla|Suidae|Sus|Sus scrofa|NA	Porcine_circovirus_2	Sus scrofa	Sus	Suidae	Artiodactyla	Mammalia	NA
1219	JN662673.1|Porcine_circovirus_2|Mammalia|Artiodactyla|Suidae|Sus|Sus scrofa|NA	Porcine_circovirus_2	Sus scrofa	Sus	Suidae	Artiodactyla	Mammalia	NA
1220	HQ706658.1|Porcine_circovirus_2|Mammalia|Artiodactyla|Suidae|Sus|Sus scrofa|2006	Porcine_circovirus_2	Sus scrofa	Sus	Suidae	Artiodactyla	Mammalia	2006
1221	HQ706657.1|Porcine_circovirus_2|Mammalia|Artiodactyla|Suidae|Sus|Sus scrofa|2006	Porcine_circovirus_2	Sus scrofa	Sus	Suidae	Artiodactyla	Mammalia	2006
1222	HQ706656.1|Porcine_circovirus_2|Mammalia|Artiodactyla|Suidae|Sus|Sus scrofa|2006	Porcine_circovirus_2	Sus scrofa	Sus	Suidae	Artiodactyla	Mammalia	2006
1223	HQ401281.1|Columbid_circovirus|Aves|Columbiformes|Columbidae|NA|pigeon|2010	Columbid_circovirus	pigeon	NA	Columbidae	Columbiformes	Aves	2010
1224	HQ401280.1|Columbid_circovirus|Aves|Columbiformes|Columbidae|NA|pigeon|2010	Columbid_circovirus	pigeon	NA	Columbidae	Columbiformes	Aves	2010
1225	HQ401279.1|Columbid_circovirus|Aves|Columbiformes|Columbidae|NA|pigeon|2010	Columbid_circovirus	pigeon	NA	Columbidae	Columbiformes	Aves	2010
1226	HQ401278.1|Columbid_circovirus|Aves|Columbiformes|Columbidae|NA|pigeon|2010	Columbid_circovirus	pigeon	NA	Columbidae	Columbiformes	Aves	2010
1227	HQ401277.1|Columbid_circovirus|Aves|Columbiformes|Columbidae|NA|pigeon|2010	Columbid_circovirus	pigeon	NA	Columbidae	Columbiformes	Aves	2010
1228	HQ401276.1|Columbid_circovirus|Aves|Columbiformes|Columbidae|NA|pigeon|2010	Columbid_circovirus	pigeon	NA	Columbidae	Columbiformes	Aves	2010
1229	HQ401275.1|Columbid_circovirus|Aves|Columbiformes|Columbidae|NA|pigeon|2010	Columbid_circovirus	pigeon	NA	Columbidae	Columbiformes	Aves	2010
1230	HQ401274.1|Columbid_circovirus|Aves|Columbiformes|Columbidae|NA|pigeon|2010	Columbid_circovirus	pigeon	NA	Columbidae	Columbiformes	Aves	2010
1231	DQ146997.1|Raven_circovirus|Aves|Passeriformes|Corvidae|Corvus|Corvus coronoides|NA	Raven_circovirus	Corvus coronoides	Corvus	Corvidae	Passeriformes	Aves	NA
1232	AY518932.1|Beak_and_feather_disease_virus|Aves|Psittaciformes|Psittacidae|Coracopsis|Coracopsis vasa|NA	Beak_and_feather_disease_virus	Coracopsis vasa	Coracopsis	Psittacidae	Psittaciformes	Aves	NA
1233	AY518931.1|Beak_and_feather_disease_virus|Aves|Psittaciformes|Psittacidae|Ara|Ara militaris|NA	Beak_and_feather_disease_virus	Ara militaris	Ara	Psittacidae	Psittaciformes	Aves	NA
1234	AY518930.1|Beak_and_feather_disease_virus|Aves|Psittaciformes|Cacatuidae|Eolophus|Eolophus roseicapillus|NA	Beak_and_feather_disease_virus	Eolophus roseicapillus	Eolophus	Cacatuidae	Psittaciformes	Aves	NA
1235	AY518929.1|Beak_and_feather_disease_virus|Aves|Psittaciformes|Psittacidae|Psittacula|Psittacula krameri|NA	Beak_and_feather_disease_virus	Psittacula krameri	Psittacula	Psittacidae	Psittaciformes	Aves	NA
1236	AY518928.1|Beak_and_feather_disease_virus|Aves|Psittaciformes|Psittacidae|Psittacula|Psittacus erithacus|NA	Beak_and_feather_disease_virus	Psittacus erithacus	Psittacula	Psittacidae	Psittaciformes	Aves	NA
1237	AY518927.1|Beak_and_feather_disease_virus|Aves|Psittaciformes|Psittacidae|Psittacula|Psittacus erithacus|NA	Beak_and_feather_disease_virus	Psittacus erithacus	Psittacula	Psittacidae	Psittaciformes	Aves	NA
1238	AY518926.1|Beak_and_feather_disease_virus|Aves|Psittaciformes|Psittacidae|Psittacula|Psittacus erithacus|NA	Beak_and_feather_disease_virus	Psittacus erithacus	Psittacula	Psittacidae	Psittaciformes	Aves	NA
1239	AY518925.1|Beak_and_feather_disease_virus|Aves|Psittaciformes|Psittacidae|Poicephalus|Poicephalus senegalensis|NA	Beak_and_feather_disease_virus	Poicephalus senegalensis	Poicephalus	Psittacidae	Psittaciformes	Aves	NA
1240	AY518923.1|Beak_and_feather_disease_virus|Aves|Psittaciformes|Cacatuidae|Cacatua|Cacatua moluccensis|NA	Beak_and_feather_disease_virus	Cacatua moluccensis	Cacatua	Cacatuidae	Psittaciformes	Aves	NA
1241	AY518922.1|Beak_and_feather_disease_virus|Aves|Psittaciformes|Cacatuidae|Cacatua|Cacatua leadbeateri|NA	Beak_and_feather_disease_virus	Cacatua leadbeateri	Cacatua	Cacatuidae	Psittaciformes	Aves	NA
1242	AY518921.1|Beak_and_feather_disease_virus|Aves|Psittaciformes|Cacatuidae|Cacatua|Cacatua haematuropygia|NA	Beak_and_feather_disease_virus	Cacatua haematuropygia	Cacatua	Cacatuidae	Psittaciformes	Aves	NA
1243	AY518920.1|Beak_and_feather_disease_virus|Aves|Psittaciformes|Psittacidae|Psittacula|Psittacus erithacus|NA	Beak_and_feather_disease_virus	Psittacus erithacus	Psittacula	Psittacidae	Psittaciformes	Aves	NA
1244	AY518919.1|Beak_and_feather_disease_virus|Aves|Psittaciformes|Psittacidae|Agapornis|Agapornis roseicollis|NA	Beak_and_feather_disease_virus	Agapornis roseicollis	Agapornis	Psittacidae	Psittaciformes	Aves	NA
1245	AY518918.1|Beak_and_feather_disease_virus|Aves|Psittaciformes|Psittacidae|Agapornis|Agapornis roseicollis|NA	Beak_and_feather_disease_virus	Agapornis roseicollis	Agapornis	Psittacidae	Psittaciformes	Aves	NA
1246	AY518917.1|Beak_and_feather_disease_virus|Aves|Psittaciformes|Psittacidae|Eclectus|Eclectus roratus|NA	Beak_and_feather_disease_virus	Eclectus roratus	Eclectus	Psittacidae	Psittaciformes	Aves	NA
1247	AY518916.1|Beak_and_feather_disease_virus|Aves|Psittaciformes|Psittacidae|Aratinga|Aratinga solstitialis|NA	Beak_and_feather_disease_virus	Aratinga solstitialis	Aratinga	Psittacidae	Psittaciformes	Aves	NA
1248	AY518915.1|Beak_and_feather_disease_virus|Aves|Psittaciformes|Psittacidae|Psittacula|Psittacus erithacus|NA	Beak_and_feather_disease_virus	Psittacus erithacus	Psittacula	Psittacidae	Psittaciformes	Aves	NA
1249	AY518914.1|Beak_and_feather_disease_virus|Aves|Psittaciformes|Psittacidae|Psittacula|Psittacus erithacus|NA	Beak_and_feather_disease_virus	Psittacus erithacus	Psittacula	Psittacidae	Psittaciformes	Aves	NA
1250	AY518913.1|Beak_and_feather_disease_virus|Aves|Psittaciformes|Loriidae|Trichoglossus|Trichoglossus haematodus|NA	Beak_and_feather_disease_virus	Trichoglossus haematodus	Trichoglossus	Loriidae	Psittaciformes	Aves	NA
1251	AY518912.1|Beak_and_feather_disease_virus|Aves|Psittaciformes|Psittacidae|Psittacula|Psittacus erithacus|NA	Beak_and_feather_disease_virus	Psittacus erithacus	Psittacula	Psittacidae	Psittaciformes	Aves	NA
1252	AY518911.1|Beak_and_feather_disease_virus|Aves|Psittaciformes|Psittacidae|Amazona|Amazona aestiva|NA	Beak_and_feather_disease_virus	Amazona aestiva	Amazona	Psittacidae	Psittaciformes	Aves	NA
1253	AY518910.1|Beak_and_feather_disease_virus|Aves|Psittaciformes|Psittacidae|Psittacula|Psittacus erithacus|NA	Beak_and_feather_disease_virus	Psittacus erithacus	Psittacula	Psittacidae	Psittaciformes	Aves	NA
1254	AY518909.1|Beak_and_feather_disease_virus|Aves|Psittaciformes|Psittacidae|Agapornis|Agapornis roseicollis|NA	Beak_and_feather_disease_virus	Agapornis roseicollis	Agapornis	Psittacidae	Psittaciformes	Aves	NA
1255	AY518908.1|Beak_and_feather_disease_virus|Aves|Psittaciformes|Psittacidae|Agapornis|Agapronis roseicollis|NA	Beak_and_feather_disease_virus	Agapronis roseicollis	Agapornis	Psittacidae	Psittaciformes	Aves	NA
1256	AY518907.1|Beak_and_feather_disease_virus|Aves|Psittaciformes|Psittacidae|Agapornis|Agapornis roseicollis|NA	Beak_and_feather_disease_virus	Agapornis roseicollis	Agapornis	Psittacidae	Psittaciformes	Aves	NA
1257	AY518906.1|Beak_and_feather_disease_virus|Aves|Psittaciformes|Psittacidae|Psittacula|Psittacus erithacus|NA	Beak_and_feather_disease_virus	Psittacus erithacus	Psittacula	Psittacidae	Psittaciformes	Aves	NA
1258	AY518905.1|Beak_and_feather_disease_virus|Aves|Psittaciformes|Psittacidae|Psittacula|Psittacus erithacus|NA	Beak_and_feather_disease_virus	Psittacus erithacus	Psittacula	Psittacidae	Psittaciformes	Aves	NA
1259	AY518904.1|Beak_and_feather_disease_virus|Aves|Psittaciformes|Psittacidae|Psittacula|Psittacus erithacus|NA	Beak_and_feather_disease_virus	Psittacus erithacus	Psittacula	Psittacidae	Psittaciformes	Aves	NA
1260	AY518903.1|Beak_and_feather_disease_virus|Aves|Psittaciformes|Psittacidae|Amazona|Amazona aestiva|NA	Beak_and_feather_disease_virus	Amazona aestiva	Amazona	Psittacidae	Psittaciformes	Aves	NA
1261	AY518902.1|Beak_and_feather_disease_virus|Aves|Psittaciformes|Psittacidae|Psittacula|Psittacus erithacus|NA	Beak_and_feather_disease_virus	Psittacus erithacus	Psittacula	Psittacidae	Psittaciformes	Aves	NA
1262	AY518901.1|Beak_and_feather_disease_virus|Aves|Psittaciformes|Psittacidae|Psittacula|Psittacus erithacus|NA	Beak_and_feather_disease_virus	Psittacus erithacus	Psittacula	Psittacidae	Psittaciformes	Aves	NA
1263	AY518899.1|Beak_and_feather_disease_virus|Aves|Psittaciformes|Psittacidae|Psittacula|Psittacus erithacus|NA	Beak_and_feather_disease_virus	Psittacus erithacus	Psittacula	Psittacidae	Psittaciformes	Aves	NA
1264	AY518516.1|Beak_and_feather_disease_virus|Aves|Psittaciformes|Cacatuidae|Cacatua|Cacatua galerita|NA	Beak_and_feather_disease_virus	Cacatua galerita	Cacatua	Cacatuidae	Psittaciformes	Aves	NA
1265	KP677574.1|Beak_and_feather_disease_virus|Aves|Psittaciformes|Psittacidae|Agapornis|Agapornis roseicollis|NA	Beak_and_feather_disease_virus	Agapornis roseicollis	Agapornis	Psittacidae	Psittaciformes	Aves	NA
1266	KC980909.1|Beak_and_feather_disease_virus|Aves|Psittaciformes|Cacatuidae|Cacatua|Cacatua ophthalmica|2013	Beak_and_feather_disease_virus	Cacatua ophthalmica	Cacatua	Cacatuidae	Psittaciformes	Aves	2013
1267	HQ738642.1|Circovirus_NGchicken38/NGA/2009|Aves|Phasianidae|Phasianinae|Gallus|Gallus gallus|2009	Circovirus_NGchicken38/NGA/2009	Gallus gallus	Gallus	Phasianinae	Phasianidae	Aves	2009
1268	GU731191.1|Porcine_circovirus_2|Mammalia|Artiodactyla|Suidae|Sus|Sus scrofa|NA	Porcine_circovirus_2	Sus scrofa	Sus	Suidae	Artiodactyla	Mammalia	NA
1269	GU731190.1|Porcine_circovirus_2|Mammalia|Artiodactyla|Suidae|Sus|Sus scrofa|NA	Porcine_circovirus_2	Sus scrofa	Sus	Suidae	Artiodactyla	Mammalia	NA
1270	GU731189.1|Porcine_circovirus_2|Mammalia|Artiodactyla|Suidae|Sus|Sus scrofa|NA	Porcine_circovirus_2	Sus scrofa	Sus	Suidae	Artiodactyla	Mammalia	NA
1271	GU731188.1|Porcine_circovirus_2|Mammalia|Artiodactyla|Suidae|Sus|Sus scrofa|NA	Porcine_circovirus_2	Sus scrofa	Sus	Suidae	Artiodactyla	Mammalia	NA
1272	GU731187.1|Porcine_circovirus_2|Mammalia|Artiodactyla|Suidae|Sus|Sus scrofa|NA	Porcine_circovirus_2	Sus scrofa	Sus	Suidae	Artiodactyla	Mammalia	NA
1273	GU731186.1|Porcine_circovirus_2|Mammalia|Artiodactyla|Suidae|Sus|Sus scrofa|NA	Porcine_circovirus_2	Sus scrofa	Sus	Suidae	Artiodactyla	Mammalia	NA
1274	GU731183.1|Porcine_circovirus_2|Mammalia|Artiodactyla|Suidae|Sus|Sus scrofa|NA	Porcine_circovirus_2	Sus scrofa	Sus	Suidae	Artiodactyla	Mammalia	NA
1275	GU190717.1|Porcine_circovirus|Mammalia|Artiodactyla|Suidae|Sus|Sus scrofa|2006	Porcine_circovirus	Sus scrofa	Sus	Suidae	Artiodactyla	Mammalia	2006
1276	FJ755686.1|Porcine_circovirus_2|Mammalia|Artiodactyla|Suidae|Sus|Sus scrofa|2008	Porcine_circovirus_2	Sus scrofa	Sus	Suidae	Artiodactyla	Mammalia	2008
1277	KX169337.1|Porcine_circovirus_2|Mammalia|Artiodactyla|Suidae|Sus|Sus scrofa|2015	Porcine_circovirus_2	Sus scrofa	Sus	Suidae	Artiodactyla	Mammalia	2015
1278	KX169336.1|Porcine_circovirus_2|Mammalia|Artiodactyla|Suidae|Sus|Sus scrofa|2015	Porcine_circovirus_2	Sus scrofa	Sus	Suidae	Artiodactyla	Mammalia	2015
1279	KX169335.1|Porcine_circovirus_2|Mammalia|Artiodactyla|Suidae|Sus|Sus scrofa|2015	Porcine_circovirus_2	Sus scrofa	Sus	Suidae	Artiodactyla	Mammalia	2015
1280	KX169334.1|Porcine_circovirus_2|Mammalia|Artiodactyla|Suidae|Sus|Sus scrofa|2015	Porcine_circovirus_2	Sus scrofa	Sus	Suidae	Artiodactyla	Mammalia	2015
1281	KX169333.1|Porcine_circovirus_2|Mammalia|Artiodactyla|Suidae|Sus|Sus scrofa|2015	Porcine_circovirus_2	Sus scrofa	Sus	Suidae	Artiodactyla	Mammalia	2015
1282	KX169332.1|Porcine_circovirus_2|Mammalia|Artiodactyla|Suidae|Sus|Sus scrofa|2015	Porcine_circovirus_2	Sus scrofa	Sus	Suidae	Artiodactyla	Mammalia	2015
1283	KX169331.1|Porcine_circovirus_2|Mammalia|Artiodactyla|Suidae|Sus|Sus scrofa|2015	Porcine_circovirus_2	Sus scrofa	Sus	Suidae	Artiodactyla	Mammalia	2015
1284	KX169330.1|Porcine_circovirus_2|Mammalia|Artiodactyla|Suidae|Sus|Sus scrofa|2015	Porcine_circovirus_2	Sus scrofa	Sus	Suidae	Artiodactyla	Mammalia	2015
1285	KX169329.1|Porcine_circovirus_2|Mammalia|Artiodactyla|Suidae|Sus|Sus scrofa|2015	Porcine_circovirus_2	Sus scrofa	Sus	Suidae	Artiodactyla	Mammalia	2015
1286	KX169328.1|Porcine_circovirus_2|Mammalia|Artiodactyla|Suidae|Sus|Sus scrofa|2015	Porcine_circovirus_2	Sus scrofa	Sus	Suidae	Artiodactyla	Mammalia	2015
1287	KX169327.1|Porcine_circovirus_2|Mammalia|Artiodactyla|Suidae|Sus|Sus scrofa|2015	Porcine_circovirus_2	Sus scrofa	Sus	Suidae	Artiodactyla	Mammalia	2015
1288	KX169326.1|Porcine_circovirus_2|Mammalia|Artiodactyla|Suidae|Sus|Sus scrofa|2015	Porcine_circovirus_2	Sus scrofa	Sus	Suidae	Artiodactyla	Mammalia	2015
1289	KX169325.1|Porcine_circovirus_2|Mammalia|Artiodactyla|Suidae|Sus|Sus scrofa|2015	Porcine_circovirus_2	Sus scrofa	Sus	Suidae	Artiodactyla	Mammalia	2015
1290	KX169324.1|Porcine_circovirus_2|Mammalia|Artiodactyla|Suidae|Sus|Sus scrofa|2015	Porcine_circovirus_2	Sus scrofa	Sus	Suidae	Artiodactyla	Mammalia	2015
1291	KX169323.1|Porcine_circovirus_2|Mammalia|Artiodactyla|Suidae|Sus|Sus scrofa|2015	Porcine_circovirus_2	Sus scrofa	Sus	Suidae	Artiodactyla	Mammalia	2015
1292	KX169322.1|Porcine_circovirus_2|Mammalia|Artiodactyla|Suidae|Sus|Sus scrofa|2015	Porcine_circovirus_2	Sus scrofa	Sus	Suidae	Artiodactyla	Mammalia	2015
1293	KX169321.1|Porcine_circovirus_2|Mammalia|Artiodactyla|Suidae|Sus|Sus scrofa|2015	Porcine_circovirus_2	Sus scrofa	Sus	Suidae	Artiodactyla	Mammalia	2015
1294	KX169320.1|Porcine_circovirus_2|Mammalia|Artiodactyla|Suidae|Sus|Sus scrofa|2015	Porcine_circovirus_2	Sus scrofa	Sus	Suidae	Artiodactyla	Mammalia	2015
1295	KX169319.1|Porcine_circovirus_2|Mammalia|Artiodactyla|Suidae|Sus|Sus scrofa|2015	Porcine_circovirus_2	Sus scrofa	Sus	Suidae	Artiodactyla	Mammalia	2015
1296	KX169318.1|Porcine_circovirus_2|Mammalia|Artiodactyla|Suidae|Sus|Sus scrofa|2015	Porcine_circovirus_2	Sus scrofa	Sus	Suidae	Artiodactyla	Mammalia	2015
1297	KX169317.1|Porcine_circovirus_2|Mammalia|Artiodactyla|Suidae|Sus|Sus scrofa|2015	Porcine_circovirus_2	Sus scrofa	Sus	Suidae	Artiodactyla	Mammalia	2015
1298	KX169316.1|Porcine_circovirus_2|Mammalia|Artiodactyla|Suidae|Sus|Sus scrofa|2015	Porcine_circovirus_2	Sus scrofa	Sus	Suidae	Artiodactyla	Mammalia	2015
1299	KX169315.1|Porcine_circovirus_2|Mammalia|Artiodactyla|Suidae|Sus|Sus scrofa|2015	Porcine_circovirus_2	Sus scrofa	Sus	Suidae	Artiodactyla	Mammalia	2015
1300	KX169314.1|Porcine_circovirus_2|Mammalia|Artiodactyla|Suidae|Sus|Sus scrofa|2015	Porcine_circovirus_2	Sus scrofa	Sus	Suidae	Artiodactyla	Mammalia	2015
1301	KX169313.1|Porcine_circovirus_2|Mammalia|Artiodactyla|Suidae|Sus|Sus scrofa|2015	Porcine_circovirus_2	Sus scrofa	Sus	Suidae	Artiodactyla	Mammalia	2015
1302	KX169312.1|Porcine_circovirus_2|Mammalia|Artiodactyla|Suidae|Sus|Sus scrofa|2015	Porcine_circovirus_2	Sus scrofa	Sus	Suidae	Artiodactyla	Mammalia	2015
1303	KX169309.1|Porcine_circovirus_2|Mammalia|Artiodactyla|Suidae|Sus|Sus scrofa|2015	Porcine_circovirus_2	Sus scrofa	Sus	Suidae	Artiodactyla	Mammalia	2015
1304	KX169308.1|Porcine_circovirus_2|Mammalia|Artiodactyla|Suidae|Sus|Sus scrofa|2015	Porcine_circovirus_2	Sus scrofa	Sus	Suidae	Artiodactyla	Mammalia	2015
1305	KX169307.1|Porcine_circovirus_2|Mammalia|Artiodactyla|Suidae|Sus|Sus scrofa|2015	Porcine_circovirus_2	Sus scrofa	Sus	Suidae	Artiodactyla	Mammalia	2015
1306	KX169306.1|Porcine_circovirus_2|Mammalia|Artiodactyla|Suidae|Sus|Sus scrofa|2015	Porcine_circovirus_2	Sus scrofa	Sus	Suidae	Artiodactyla	Mammalia	2015
1307	KX169305.1|Porcine_circovirus_2|Mammalia|Artiodactyla|Suidae|Sus|Sus scrofa|2015	Porcine_circovirus_2	Sus scrofa	Sus	Suidae	Artiodactyla	Mammalia	2015
1308	KX169304.1|Porcine_circovirus_2|Mammalia|Artiodactyla|Suidae|Sus|Sus scrofa|2015	Porcine_circovirus_2	Sus scrofa	Sus	Suidae	Artiodactyla	Mammalia	2015
1309	KX169303.1|Porcine_circovirus_2|Mammalia|Artiodactyla|Suidae|Sus|Sus scrofa|2015	Porcine_circovirus_2	Sus scrofa	Sus	Suidae	Artiodactyla	Mammalia	2015
1310	KX169302.1|Porcine_circovirus_2|Mammalia|Artiodactyla|Suidae|Sus|Sus scrofa|2015	Porcine_circovirus_2	Sus scrofa	Sus	Suidae	Artiodactyla	Mammalia	2015
1311	KX169301.1|Porcine_circovirus_2|Mammalia|Artiodactyla|Suidae|Sus|Sus scrofa|2015	Porcine_circovirus_2	Sus scrofa	Sus	Suidae	Artiodactyla	Mammalia	2015
1312	KX169300.1|Porcine_circovirus_2|Mammalia|Artiodactyla|Suidae|Sus|Sus scrofa|2015	Porcine_circovirus_2	Sus scrofa	Sus	Suidae	Artiodactyla	Mammalia	2015
1313	KX169299.1|Porcine_circovirus_2|Mammalia|Artiodactyla|Suidae|Sus|Sus scrofa|2015	Porcine_circovirus_2	Sus scrofa	Sus	Suidae	Artiodactyla	Mammalia	2015
1314	KX169298.1|Porcine_circovirus_2|Mammalia|Artiodactyla|Suidae|Sus|Sus scrofa|2015	Porcine_circovirus_2	Sus scrofa	Sus	Suidae	Artiodactyla	Mammalia	2015
1315	KX169297.1|Porcine_circovirus_2|Mammalia|Artiodactyla|Suidae|Sus|Sus scrofa|2015	Porcine_circovirus_2	Sus scrofa	Sus	Suidae	Artiodactyla	Mammalia	2015
1316	KX169296.1|Porcine_circovirus_2|Mammalia|Artiodactyla|Suidae|Sus|Sus scrofa|2015	Porcine_circovirus_2	Sus scrofa	Sus	Suidae	Artiodactyla	Mammalia	2015
1317	KU041859.1|Porcine_circovirus_2|Mammalia|Artiodactyla|Suidae|Sus|Sus scrofa|NA	Porcine_circovirus_2	Sus scrofa	Sus	Suidae	Artiodactyla	Mammalia	NA
1318	KU041858.1|Porcine_circovirus_2|Mammalia|Artiodactyla|Suidae|Sus|Sus scrofa|NA	Porcine_circovirus_2	Sus scrofa	Sus	Suidae	Artiodactyla	Mammalia	NA
1319	KU041857.1|Porcine_circovirus_2|Mammalia|Artiodactyla|Suidae|Sus|Sus scrofa|NA	Porcine_circovirus_2	Sus scrofa	Sus	Suidae	Artiodactyla	Mammalia	NA
1320	KU041856.1|Porcine_circovirus_2|Mammalia|Artiodactyla|Suidae|Sus|Sus scrofa|NA	Porcine_circovirus_2	Sus scrofa	Sus	Suidae	Artiodactyla	Mammalia	NA
1321	KU041855.1|Porcine_circovirus_2|Mammalia|Artiodactyla|Suidae|Sus|Sus scrofa|NA	Porcine_circovirus_2	Sus scrofa	Sus	Suidae	Artiodactyla	Mammalia	NA
1322	KU041854.1|Porcine_circovirus_2|Mammalia|Artiodactyla|Suidae|Sus|Sus scrofa|NA	Porcine_circovirus_2	Sus scrofa	Sus	Suidae	Artiodactyla	Mammalia	NA
1323	KU041853.1|Porcine_circovirus_2|Mammalia|Artiodactyla|Suidae|Sus|Sus scrofa|NA	Porcine_circovirus_2	Sus scrofa	Sus	Suidae	Artiodactyla	Mammalia	NA
1324	KU041852.1|Porcine_circovirus_2|Mammalia|Artiodactyla|Suidae|Sus|Sus scrofa|NA	Porcine_circovirus_2	Sus scrofa	Sus	Suidae	Artiodactyla	Mammalia	NA
1325	KU041851.1|Porcine_circovirus_2|Mammalia|Artiodactyla|Suidae|Sus|Sus scrofa|NA	Porcine_circovirus_2	Sus scrofa	Sus	Suidae	Artiodactyla	Mammalia	NA
1326	KU041850.1|Porcine_circovirus_2|Mammalia|Artiodactyla|Suidae|Sus|Sus scrofa|NA	Porcine_circovirus_2	Sus scrofa	Sus	Suidae	Artiodactyla	Mammalia	NA
1327	KU041849.1|Porcine_circovirus_2|Mammalia|Artiodactyla|Suidae|Sus|Sus scrofa|NA	Porcine_circovirus_2	Sus scrofa	Sus	Suidae	Artiodactyla	Mammalia	NA
1328	KU041848.1|Porcine_circovirus_2|Mammalia|Artiodactyla|Suidae|Sus|Sus scrofa|NA	Porcine_circovirus_2	Sus scrofa	Sus	Suidae	Artiodactyla	Mammalia	NA
1329	KM624039.1|Porcine_circovirus_2|Mammalia|Artiodactyla|Suidae|Sus|Sus scrofa|2014	Porcine_circovirus_2	Sus scrofa	Sus	Suidae	Artiodactyla	Mammalia	2014
1330	KM624038.1|Porcine_circovirus_2|Mammalia|Artiodactyla|Suidae|Sus|Sus scrofa|2014	Porcine_circovirus_2	Sus scrofa	Sus	Suidae	Artiodactyla	Mammalia	2014
1331	KM624037.1|Porcine_circovirus_2|Mammalia|Artiodactyla|Suidae|Sus|Sus scrofa|2011	Porcine_circovirus_2	Sus scrofa	Sus	Suidae	Artiodactyla	Mammalia	2011
1332	KM624036.1|Porcine_circovirus_2|Mammalia|Artiodactyla|Suidae|Sus|Sus scrofa|2010	Porcine_circovirus_2	Sus scrofa	Sus	Suidae	Artiodactyla	Mammalia	2010
1333	KM624035.1|Porcine_circovirus_2|Mammalia|Artiodactyla|Suidae|Sus|Sus scrofa|2009	Porcine_circovirus_2	Sus scrofa	Sus	Suidae	Artiodactyla	Mammalia	2009
1334	KM624034.1|Porcine_circovirus_2|Mammalia|Artiodactyla|Suidae|Sus|Sus scrofa|2007	Porcine_circovirus_2	Sus scrofa	Sus	Suidae	Artiodactyla	Mammalia	2007
1335	KM624033.1|Porcine_circovirus_2|Mammalia|Artiodactyla|Suidae|Sus|Sus scrofa|2011	Porcine_circovirus_2	Sus scrofa	Sus	Suidae	Artiodactyla	Mammalia	2011
1336	KM624032.1|Porcine_circovirus_2|Mammalia|Artiodactyla|Suidae|Sus|Sus scrofa|2008	Porcine_circovirus_2	Sus scrofa	Sus	Suidae	Artiodactyla	Mammalia	2008
1337	KM624031.1|Porcine_circovirus_2|Mammalia|Artiodactyla|Suidae|Sus|Sus scrofa|2007	Porcine_circovirus_2	Sus scrofa	Sus	Suidae	Artiodactyla	Mammalia	2007
1338	KM624030.1|Porcine_circovirus_2|Mammalia|Artiodactyla|Suidae|Sus|Sus scrofa|2007	Porcine_circovirus_2	Sus scrofa	Sus	Suidae	Artiodactyla	Mammalia	2007
1339	KM604667.1|Porcine_circovirus_2|Mammalia|Artiodactyla|Suidae|Sus|Sus scrofa|2006	Porcine_circovirus_2	Sus scrofa	Sus	Suidae	Artiodactyla	Mammalia	2006
1340	KM604666.1|Porcine_circovirus_2|Mammalia|Artiodactyla|Suidae|Sus|Sus scrofa|2004	Porcine_circovirus_2	Sus scrofa	Sus	Suidae	Artiodactyla	Mammalia	2004
1341	KP677593.1|Beak_and_feather_disease_virus|Aves|Psittaciformes|Psittaculidae|Melopsittacus|Melopsittacus undulatus|NA	Beak_and_feather_disease_virus	Melopsittacus undulatus	Melopsittacus	Psittaculidae	Psittaciformes	Aves	NA
1342	KP677591.1|Beak_and_feather_disease_virus|Aves|Psittaciformes|Psittacidae|Agapornis|Agapornis roseicollis|NA	Beak_and_feather_disease_virus	Agapornis roseicollis	Agapornis	Psittacidae	Psittaciformes	Aves	NA
1343	KP677590.1|Beak_and_feather_disease_virus|Aves|Psittaciformes|Psittacidae|Agapornis|Agapornis roseicollis|NA	Beak_and_feather_disease_virus	Agapornis roseicollis	Agapornis	Psittacidae	Psittaciformes	Aves	NA
1344	KP677588.1|Beak_and_feather_disease_virus|Aves|Psittaciformes|Psittacidae|Eos|Eos bornea|NA	Beak_and_feather_disease_virus	Eos bornea	Eos	Psittacidae	Psittaciformes	Aves	NA
1345	KP677587.1|Beak_and_feather_disease_virus|Aves|Psittaciformes|Psittacidae|Aratinga|Aratinga solstitialis|NA	Beak_and_feather_disease_virus	Aratinga solstitialis	Aratinga	Psittacidae	Psittaciformes	Aves	NA
1346	KP677586.1|Beak_and_feather_disease_virus|Aves|Psittaciformes|Psittacidae|Aratinga|Aratinga solstitialis|NA	Beak_and_feather_disease_virus	Aratinga solstitialis	Aratinga	Psittacidae	Psittaciformes	Aves	NA
1347	KP677585.1|Beak_and_feather_disease_virus|Aves|Psittaciformes|Psittaculidae|Melopsittacus|Melopsittacus undulatus|NA	Beak_and_feather_disease_virus	Melopsittacus undulatus	Melopsittacus	Psittaculidae	Psittaciformes	Aves	NA
1348	KP677584.1|Beak_and_feather_disease_virus|Aves|Psittaciformes|Psittaculidae|Melopsittacus|Melopsittacus undulatus|NA	Beak_and_feather_disease_virus	Melopsittacus undulatus	Melopsittacus	Psittaculidae	Psittaciformes	Aves	NA
1349	KP677581.1|Beak_and_feather_disease_virus|Aves|Psittaciformes|Psittaculidae|Melopsittacus|Melopsittacus undulatus|NA	Beak_and_feather_disease_virus	Melopsittacus undulatus	Melopsittacus	Psittaculidae	Psittaciformes	Aves	NA
1350	KP677579.1|Beak_and_feather_disease_virus|Aves|Psittaciformes|Psittaculidae|Melopsittacus|Melopsittacus undulatus|NA	Beak_and_feather_disease_virus	Melopsittacus undulatus	Melopsittacus	Psittaculidae	Psittaciformes	Aves	NA
1351	KP677578.1|Beak_and_feather_disease_virus|Aves|Psittaciformes|Psittaculidae|Melopsittacus|Melopsittacus undulatus|NA	Beak_and_feather_disease_virus	Melopsittacus undulatus	Melopsittacus	Psittaculidae	Psittaciformes	Aves	NA
1352	KP677577.1|Beak_and_feather_disease_virus|Aves|Psittaciformes|Psittacidae|Aratinga|Aratinga solstitialis|NA	Beak_and_feather_disease_virus	Aratinga solstitialis	Aratinga	Psittacidae	Psittaciformes	Aves	NA
1353	KP677576.1|Beak_and_feather_disease_virus|Aves|Psittaciformes|Psittacidae|Aratinga|Aratinga solstitialis|NA	Beak_and_feather_disease_virus	Aratinga solstitialis	Aratinga	Psittacidae	Psittaciformes	Aves	NA
1354	KX161699.1|Porcine_circovirus_2|Mammalia|Artiodactyla|Suidae|Sus|Sus scrofa|2014	Porcine_circovirus_2	Sus scrofa	Sus	Suidae	Artiodactyla	Mammalia	2014
1355	KX161698.1|Porcine_circovirus_2|Mammalia|Artiodactyla|Suidae|Sus|Sus scrofa|2006	Porcine_circovirus_2	Sus scrofa	Sus	Suidae	Artiodactyla	Mammalia	2006
1356	KX161697.1|Porcine_circovirus_2|Mammalia|Artiodactyla|Suidae|Sus|Sus scrofa|2007	Porcine_circovirus_2	Sus scrofa	Sus	Suidae	Artiodactyla	Mammalia	2007
1357	KX161696.1|Porcine_circovirus_2|Mammalia|Artiodactyla|Suidae|Sus|Sus scrofa|2008	Porcine_circovirus_2	Sus scrofa	Sus	Suidae	Artiodactyla	Mammalia	2008
1358	KX161695.1|Porcine_circovirus_2|Mammalia|Artiodactyla|Suidae|Sus|Sus scrofa|2007	Porcine_circovirus_2	Sus scrofa	Sus	Suidae	Artiodactyla	Mammalia	2007
1359	KX161694.1|Porcine_circovirus_2|Mammalia|Artiodactyla|Suidae|Sus|Sus scrofa|2007	Porcine_circovirus_2	Sus scrofa	Sus	Suidae	Artiodactyla	Mammalia	2007
1360	KX161693.1|Porcine_circovirus_2|Mammalia|Artiodactyla|Suidae|Sus|Sus scrofa|2007	Porcine_circovirus_2	Sus scrofa	Sus	Suidae	Artiodactyla	Mammalia	2007
1361	KX161692.1|Porcine_circovirus_2|Mammalia|Artiodactyla|Suidae|Sus|Sus scrofa|2006	Porcine_circovirus_2	Sus scrofa	Sus	Suidae	Artiodactyla	Mammalia	2006
1362	KX161691.1|Porcine_circovirus_2|Mammalia|Artiodactyla|Suidae|Sus|Sus scrofa|2006	Porcine_circovirus_2	Sus scrofa	Sus	Suidae	Artiodactyla	Mammalia	2006
1363	KX161690.1|Porcine_circovirus_2|Mammalia|Artiodactyla|Suidae|Sus|Sus scrofa|2006	Porcine_circovirus_2	Sus scrofa	Sus	Suidae	Artiodactyla	Mammalia	2006
1364	KX161689.1|Porcine_circovirus_2|Mammalia|Artiodactyla|Suidae|Sus|Sus scrofa|2010	Porcine_circovirus_2	Sus scrofa	Sus	Suidae	Artiodactyla	Mammalia	2010
1365	KX161688.1|Porcine_circovirus_2|Mammalia|Artiodactyla|Suidae|Sus|Sus scrofa|2010	Porcine_circovirus_2	Sus scrofa	Sus	Suidae	Artiodactyla	Mammalia	2010
1366	KX161687.1|Porcine_circovirus_2|Mammalia|Artiodactyla|Suidae|Sus|Sus scrofa|2011	Porcine_circovirus_2	Sus scrofa	Sus	Suidae	Artiodactyla	Mammalia	2011
1367	KX161686.1|Porcine_circovirus_2|Mammalia|Artiodactyla|Suidae|Sus|Sus scrofa|2006	Porcine_circovirus_2	Sus scrofa	Sus	Suidae	Artiodactyla	Mammalia	2006
1368	KX161685.1|Porcine_circovirus_2|Mammalia|Artiodactyla|Suidae|Sus|Sus scrofa|2013	Porcine_circovirus_2	Sus scrofa	Sus	Suidae	Artiodactyla	Mammalia	2013
1369	KX161684.1|Porcine_circovirus_2|Mammalia|Artiodactyla|Suidae|Sus|Sus scrofa|2013	Porcine_circovirus_2	Sus scrofa	Sus	Suidae	Artiodactyla	Mammalia	2013
1370	KX161683.1|Porcine_circovirus_2|Mammalia|Artiodactyla|Suidae|Sus|Sus scrofa|2009	Porcine_circovirus_2	Sus scrofa	Sus	Suidae	Artiodactyla	Mammalia	2009
1371	KX161682.1|Porcine_circovirus_2|Mammalia|Artiodactyla|Suidae|Sus|Sus scrofa|2013	Porcine_circovirus_2	Sus scrofa	Sus	Suidae	Artiodactyla	Mammalia	2013
1372	KX161681.1|Porcine_circovirus_2|Mammalia|Artiodactyla|Suidae|Sus|Sus scrofa|2013	Porcine_circovirus_2	Sus scrofa	Sus	Suidae	Artiodactyla	Mammalia	2013
1373	KX161680.1|Porcine_circovirus_2|Mammalia|Artiodactyla|Suidae|Sus|Sus scrofa|2010	Porcine_circovirus_2	Sus scrofa	Sus	Suidae	Artiodactyla	Mammalia	2010
1374	KX161679.1|Porcine_circovirus_2|Mammalia|Artiodactyla|Suidae|Sus|Sus scrofa|2006	Porcine_circovirus_2	Sus scrofa	Sus	Suidae	Artiodactyla	Mammalia	2006
1375	KX161678.1|Porcine_circovirus_2|Mammalia|Artiodactyla|Suidae|Sus|Sus scrofa|2008	Porcine_circovirus_2	Sus scrofa	Sus	Suidae	Artiodactyla	Mammalia	2008
1376	KX161677.1|Porcine_circovirus_2|Mammalia|Artiodactyla|Suidae|Sus|Sus scrofa|2010	Porcine_circovirus_2	Sus scrofa	Sus	Suidae	Artiodactyla	Mammalia	2010
1377	KX161676.1|Porcine_circovirus_2|Mammalia|Artiodactyla|Suidae|Sus|Sus scrofa|2010	Porcine_circovirus_2	Sus scrofa	Sus	Suidae	Artiodactyla	Mammalia	2010
1378	KX161675.1|Porcine_circovirus_2|Mammalia|Artiodactyla|Suidae|Sus|Sus scrofa|2007	Porcine_circovirus_2	Sus scrofa	Sus	Suidae	Artiodactyla	Mammalia	2007
1379	KX161674.1|Porcine_circovirus_2|Mammalia|Artiodactyla|Suidae|Sus|Sus scrofa|2007	Porcine_circovirus_2	Sus scrofa	Sus	Suidae	Artiodactyla	Mammalia	2007
1380	KX161673.1|Porcine_circovirus_2|Mammalia|Artiodactyla|Suidae|Sus|Sus scrofa|2007	Porcine_circovirus_2	Sus scrofa	Sus	Suidae	Artiodactyla	Mammalia	2007
1381	KX161672.1|Porcine_circovirus_2|Mammalia|Artiodactyla|Suidae|Sus|Sus scrofa|2008	Porcine_circovirus_2	Sus scrofa	Sus	Suidae	Artiodactyla	Mammalia	2008
1382	KX161671.1|Porcine_circovirus_2|Mammalia|Artiodactyla|Suidae|Sus|Sus scrofa|2009	Porcine_circovirus_2	Sus scrofa	Sus	Suidae	Artiodactyla	Mammalia	2009
1383	KX161670.1|Porcine_circovirus_2|Mammalia|Artiodactyla|Suidae|Sus|Sus scrofa|2009	Porcine_circovirus_2	Sus scrofa	Sus	Suidae	Artiodactyla	Mammalia	2009
1384	KX161669.1|Porcine_circovirus_2|Mammalia|Artiodactyla|Suidae|Sus|Sus scrofa|2015	Porcine_circovirus_2	Sus scrofa	Sus	Suidae	Artiodactyla	Mammalia	2015
1385	KX161668.1|Porcine_circovirus_2|Mammalia|Artiodactyla|Suidae|Sus|Sus scrofa|2012	Porcine_circovirus_2	Sus scrofa	Sus	Suidae	Artiodactyla	Mammalia	2012
1386	KX161667.1|Porcine_circovirus_2|Mammalia|Artiodactyla|Suidae|Sus|Sus scrofa|2010	Porcine_circovirus_2	Sus scrofa	Sus	Suidae	Artiodactyla	Mammalia	2010
1387	KX161666.1|Porcine_circovirus_2|Mammalia|Artiodactyla|Suidae|Sus|Sus scrofa|2010	Porcine_circovirus_2	Sus scrofa	Sus	Suidae	Artiodactyla	Mammalia	2010
1388	KX161665.1|Porcine_circovirus_2|Mammalia|Artiodactyla|Suidae|Sus|Sus scrofa|2008	Porcine_circovirus_2	Sus scrofa	Sus	Suidae	Artiodactyla	Mammalia	2008
1389	KX161664.1|Porcine_circovirus_2|Mammalia|Artiodactyla|Suidae|Sus|Sus scrofa|2006	Porcine_circovirus_2	Sus scrofa	Sus	Suidae	Artiodactyla	Mammalia	2006
1390	KX161663.1|Porcine_circovirus_2|Mammalia|Artiodactyla|Suidae|Sus|Sus scrofa|2006	Porcine_circovirus_2	Sus scrofa	Sus	Suidae	Artiodactyla	Mammalia	2006
1391	KU935610.1|Porcine_circovirus_2|Mammalia|Artiodactyla|Suidae|Sus|Sus scrofa|2015	Porcine_circovirus_2	Sus scrofa	Sus	Suidae	Artiodactyla	Mammalia	2015
1392	KM978923.1|Beak_and_feather_disease_virus|Aves|Psittaciformes|Loriidae|Trichoglossus|Trichoglossus haematodus|2013	Beak_and_feather_disease_virus	Trichoglossus haematodus	Trichoglossus	Loriidae	Psittaciformes	Aves	2013
1393	KM978922.1|Beak_and_feather_disease_virus|Aves|Psittaciformes|Loriidae|Trichoglossus|Trichoglossus haematodus|2012	Beak_and_feather_disease_virus	Trichoglossus haematodus	Trichoglossus	Loriidae	Psittaciformes	Aves	2012
1394	KM978921.1|Beak_and_feather_disease_virus|Aves|Psittaciformes|Loriidae|Trichoglossus|Trichoglossus haematodus|2011	Beak_and_feather_disease_virus	Trichoglossus haematodus	Trichoglossus	Loriidae	Psittaciformes	Aves	2011
1395	KM887951.1|Beak_and_feather_disease_virus|Aves|Psittaciformes|Psittaculidae|Melopsittacus|Melopsittacus undulatus|2010	Beak_and_feather_disease_virus	Melopsittacus undulatus	Melopsittacus	Psittaculidae	Psittaciformes	Aves	2010
1396	KM887950.1|Beak_and_feather_disease_virus|Aves|Psittaciformes|Psittaculidae|Melopsittacus|Melopsittacus undulatus|2010	Beak_and_feather_disease_virus	Melopsittacus undulatus	Melopsittacus	Psittaculidae	Psittaciformes	Aves	2010
1397	KM887949.1|Beak_and_feather_disease_virus|Aves|Psittaciformes|Psittaculidae|Melopsittacus|Melopsittacus undulatus|2010	Beak_and_feather_disease_virus	Melopsittacus undulatus	Melopsittacus	Psittaculidae	Psittaciformes	Aves	2010
1398	KM887948.1|Beak_and_feather_disease_virus|Aves|Psittaciformes|Psittaculidae|Melopsittacus|Melopsittacus undulatus|2010	Beak_and_feather_disease_virus	Melopsittacus undulatus	Melopsittacus	Psittaculidae	Psittaciformes	Aves	2010
1399	KM887947.1|Beak_and_feather_disease_virus|Aves|Psittaciformes|Psittaculidae|Melopsittacus|Melopsittacus undulatus|2010	Beak_and_feather_disease_virus	Melopsittacus undulatus	Melopsittacus	Psittaculidae	Psittaciformes	Aves	2010
1400	KM887946.1|Beak_and_feather_disease_virus|Aves|Psittaciformes|Loriidae|Trichoglossus|Trichoglossus chlorolepidotus|2012	Beak_and_feather_disease_virus	Trichoglossus chlorolepidotus	Trichoglossus	Loriidae	Psittaciformes	Aves	2012
1401	KM887945.1|Beak_and_feather_disease_virus|Aves|Psittaciformes|Loriidae|Trichoglossus|Trichoglossus haematodus|2012	Beak_and_feather_disease_virus	Trichoglossus haematodus	Trichoglossus	Loriidae	Psittaciformes	Aves	2012
1402	KM887944.1|Beak_and_feather_disease_virus|Aves|Psittaciformes|Loriidae|Trichoglossus|Trichoglossus chlorolepidotus|2012	Beak_and_feather_disease_virus	Trichoglossus chlorolepidotus	Trichoglossus	Loriidae	Psittaciformes	Aves	2012
1403	KM887943.1|Beak_and_feather_disease_virus|Aves|Psittaciformes|Loriidae|Trichoglossus|Trichoglossus haematodus|2012	Beak_and_feather_disease_virus	Trichoglossus haematodus	Trichoglossus	Loriidae	Psittaciformes	Aves	2012
1404	KM887942.1|Beak_and_feather_disease_virus|Aves|Psittaciformes|Loriidae|Trichoglossus|Trichoglossus haematodus|2012	Beak_and_feather_disease_virus	Trichoglossus haematodus	Trichoglossus	Loriidae	Psittaciformes	Aves	2012
1405	KM887941.1|Beak_and_feather_disease_virus|Aves|Psittaciformes|Loriidae|Trichoglossus|Trichoglossus chlorolepidotus|2013	Beak_and_feather_disease_virus	Trichoglossus chlorolepidotus	Trichoglossus	Loriidae	Psittaciformes	Aves	2013
1406	KM887940.1|Beak_and_feather_disease_virus|Aves|Psittaciformes|Loriidae|Trichoglossus|Trichoglossus haematodus|2012	Beak_and_feather_disease_virus	Trichoglossus haematodus	Trichoglossus	Loriidae	Psittaciformes	Aves	2012
1407	KM887938.1|Beak_and_feather_disease_virus|Aves|Psittaciformes|Loriidae|Trichoglossus|Trichoglossus haematodus|2012	Beak_and_feather_disease_virus	Trichoglossus haematodus	Trichoglossus	Loriidae	Psittaciformes	Aves	2012
1408	KM887937.1|Beak_and_feather_disease_virus|Aves|Psittaciformes|Loriidae|Trichoglossus|Trichoglossus haematodus|2012	Beak_and_feather_disease_virus	Trichoglossus haematodus	Trichoglossus	Loriidae	Psittaciformes	Aves	2012
1409	KM887936.1|Beak_and_feather_disease_virus|Aves|Psittaciformes|Loriidae|Trichoglossus|Trichoglossus haematodus|2012	Beak_and_feather_disease_virus	Trichoglossus haematodus	Trichoglossus	Loriidae	Psittaciformes	Aves	2012
1410	KM887935.1|Beak_and_feather_disease_virus|Aves|Psittaciformes|Loriidae|Trichoglossus|Trichoglossus haematodus|2012	Beak_and_feather_disease_virus	Trichoglossus haematodus	Trichoglossus	Loriidae	Psittaciformes	Aves	2012
1411	KM887934.1|Beak_and_feather_disease_virus|Aves|Psittaciformes|Loriidae|Trichoglossus|Trichoglossus haematodus|2012	Beak_and_feather_disease_virus	Trichoglossus haematodus	Trichoglossus	Loriidae	Psittaciformes	Aves	2012
1412	KM887933.1|Beak_and_feather_disease_virus|Aves|Psittaciformes|Loriidae|Trichoglossus|Trichoglossus haematodus|2012	Beak_and_feather_disease_virus	Trichoglossus haematodus	Trichoglossus	Loriidae	Psittaciformes	Aves	2012
1413	KM887932.1|Beak_and_feather_disease_virus|Aves|Psittaciformes|Loriidae|Trichoglossus|Trichoglossus haematodus|2012	Beak_and_feather_disease_virus	Trichoglossus haematodus	Trichoglossus	Loriidae	Psittaciformes	Aves	2012
1414	KM887931.1|Beak_and_feather_disease_virus|Aves|Psittaciformes|Loriidae|Trichoglossus|Trichoglossus haematodus|2012	Beak_and_feather_disease_virus	Trichoglossus haematodus	Trichoglossus	Loriidae	Psittaciformes	Aves	2012
1415	KM887929.1|Beak_and_feather_disease_virus|Aves|Psittaciformes|Loriidae|Trichoglossus|Trichoglossus haematodus|2012	Beak_and_feather_disease_virus	Trichoglossus haematodus	Trichoglossus	Loriidae	Psittaciformes	Aves	2012
1416	KM887928.1|Beak_and_feather_disease_virus|Aves|Psittaciformes|Loriidae|Trichoglossus|Trichoglossus haematodus|2011	Beak_and_feather_disease_virus	Trichoglossus haematodus	Trichoglossus	Loriidae	Psittaciformes	Aves	2011
1417	KM887927.1|Beak_and_feather_disease_virus|Aves|Psittaciformes|Loriidae|Trichoglossus|Trichoglossus haematodus|2011	Beak_and_feather_disease_virus	Trichoglossus haematodus	Trichoglossus	Loriidae	Psittaciformes	Aves	2011
1418	KM887926.1|Beak_and_feather_disease_virus|Aves|Psittaciformes|Loriidae|Trichoglossus|Trichoglossus haematodus|2011	Beak_and_feather_disease_virus	Trichoglossus haematodus	Trichoglossus	Loriidae	Psittaciformes	Aves	2011
1419	KM887925.1|Beak_and_feather_disease_virus|Aves|Psittaciformes|Loriidae|Trichoglossus|Trichoglossus haematodus|2011	Beak_and_feather_disease_virus	Trichoglossus haematodus	Trichoglossus	Loriidae	Psittaciformes	Aves	2011
1420	KM887924.1|Beak_and_feather_disease_virus|Aves|Psittaciformes|Loriidae|Trichoglossus|Trichoglossus chlorolepidotus|2011	Beak_and_feather_disease_virus	Trichoglossus chlorolepidotus	Trichoglossus	Loriidae	Psittaciformes	Aves	2011
1421	KM887923.1|Beak_and_feather_disease_virus|Aves|Psittaciformes|Loriidae|Trichoglossus|Trichoglossus haematodus|2011	Beak_and_feather_disease_virus	Trichoglossus haematodus	Trichoglossus	Loriidae	Psittaciformes	Aves	2011
1422	KM887922.1|Beak_and_feather_disease_virus|Aves|Psittaciformes|Loriidae|Trichoglossus|Trichoglossus haematodus|2011	Beak_and_feather_disease_virus	Trichoglossus haematodus	Trichoglossus	Loriidae	Psittaciformes	Aves	2011
1423	KM887921.1|Beak_and_feather_disease_virus|Aves|Psittaciformes|Loriidae|Trichoglossus|Trichoglossus chlorolepidotus|2011	Beak_and_feather_disease_virus	Trichoglossus chlorolepidotus	Trichoglossus	Loriidae	Psittaciformes	Aves	2011
1424	KM887920.1|Beak_and_feather_disease_virus|Aves|Psittaciformes|Loriidae|Trichoglossus|Trichoglossus chlorolepidotus|2011	Beak_and_feather_disease_virus	Trichoglossus chlorolepidotus	Trichoglossus	Loriidae	Psittaciformes	Aves	2011
1425	KM887919.1|Beak_and_feather_disease_virus|Aves|Psittaciformes|Loriidae|Trichoglossus|Trichoglossus haematodus|2011	Beak_and_feather_disease_virus	Trichoglossus haematodus	Trichoglossus	Loriidae	Psittaciformes	Aves	2011
1426	KM887918.1|Beak_and_feather_disease_virus|Aves|Psittaciformes|Loriidae|Trichoglossus|Trichoglossus haematodus|2011	Beak_and_feather_disease_virus	Trichoglossus haematodus	Trichoglossus	Loriidae	Psittaciformes	Aves	2011
1427	KM887917.1|Beak_and_feather_disease_virus|Aves|Psittaciformes|Loriidae|Glossopsitta|Glossopsitta concinna|2009	Beak_and_feather_disease_virus	Glossopsitta concinna	Glossopsitta	Loriidae	Psittaciformes	Aves	2009
1428	KM887916.1|Beak_and_feather_disease_virus|Aves|Psittaciformes|Loriidae|Trichoglossus|Trichoglossus haematodus|2010	Beak_and_feather_disease_virus	Trichoglossus haematodus	Trichoglossus	Loriidae	Psittaciformes	Aves	2010
1429	KU193767.1|Porcine_circovirus_2|Mammalia|Artiodactyla|Suidae|Sus|Sus scrofa|2013	Porcine_circovirus_2	Sus scrofa	Sus	Suidae	Artiodactyla	Mammalia	2013
1430	KU193766.1|Porcine_circovirus_2|Mammalia|Artiodactyla|Suidae|Sus|Sus scrofa|2013	Porcine_circovirus_2	Sus scrofa	Sus	Suidae	Artiodactyla	Mammalia	2013
1431	KM042415.1|Porcine_circovirus_2|Mammalia|Artiodactyla|Suidae|Sus|Sus scrofa|2011	Porcine_circovirus_2	Sus scrofa	Sus	Suidae	Artiodactyla	Mammalia	2011
1432	KM042414.1|Porcine_circovirus_2|Mammalia|Artiodactyla|Suidae|Sus|Sus scrofa|2011	Porcine_circovirus_2	Sus scrofa	Sus	Suidae	Artiodactyla	Mammalia	2011
1433	KM042413.1|Porcine_circovirus_2|Mammalia|Artiodactyla|Suidae|Sus|Sus scrofa|2011	Porcine_circovirus_2	Sus scrofa	Sus	Suidae	Artiodactyla	Mammalia	2011
1434	KM042412.1|Porcine_circovirus_2|Mammalia|Artiodactyla|Suidae|Sus|Sus scrofa|2009	Porcine_circovirus_2	Sus scrofa	Sus	Suidae	Artiodactyla	Mammalia	2009
1435	KM042411.1|Porcine_circovirus_2|Mammalia|Artiodactyla|Suidae|Sus|Sus scrofa|2009	Porcine_circovirus_2	Sus scrofa	Sus	Suidae	Artiodactyla	Mammalia	2009
1436	KM042410.1|Porcine_circovirus_2|Mammalia|Artiodactyla|Suidae|Sus|Sus scrofa|2008	Porcine_circovirus_2	Sus scrofa	Sus	Suidae	Artiodactyla	Mammalia	2008
1437	KM042409.1|Porcine_circovirus_2|Mammalia|Artiodactyla|Suidae|Sus|Sus scrofa|2008	Porcine_circovirus_2	Sus scrofa	Sus	Suidae	Artiodactyla	Mammalia	2008
1438	KM042408.1|Porcine_circovirus_2|Mammalia|Artiodactyla|Suidae|Sus|Sus scrofa|2004	Porcine_circovirus_2	Sus scrofa	Sus	Suidae	Artiodactyla	Mammalia	2004
1439	KM042407.1|Porcine_circovirus_2|Mammalia|Artiodactyla|Suidae|Sus|Sus scrofa|2011	Porcine_circovirus_2	Sus scrofa	Sus	Suidae	Artiodactyla	Mammalia	2011
1440	KM042406.1|Porcine_circovirus_2|Mammalia|Artiodactyla|Suidae|Sus|Sus scrofa|2011	Porcine_circovirus_2	Sus scrofa	Sus	Suidae	Artiodactyla	Mammalia	2011
1441	KM042405.1|Porcine_circovirus_2|Mammalia|Artiodactyla|Suidae|Sus|Sus scrofa|2011	Porcine_circovirus_2	Sus scrofa	Sus	Suidae	Artiodactyla	Mammalia	2011
1442	KM042404.1|Porcine_circovirus_2|Mammalia|Artiodactyla|Suidae|Sus|Sus scrofa|2011	Porcine_circovirus_2	Sus scrofa	Sus	Suidae	Artiodactyla	Mammalia	2011
1443	KM042403.1|Porcine_circovirus_2|Mammalia|Artiodactyla|Suidae|Sus|Sus scrofa|2010	Porcine_circovirus_2	Sus scrofa	Sus	Suidae	Artiodactyla	Mammalia	2010
1444	KM042402.1|Porcine_circovirus_2|Mammalia|Artiodactyla|Suidae|Sus|Sus scrofa|2009	Porcine_circovirus_2	Sus scrofa	Sus	Suidae	Artiodactyla	Mammalia	2009
1445	KM042401.1|Porcine_circovirus_2|Mammalia|Artiodactyla|Suidae|Sus|Sus scrofa|2009	Porcine_circovirus_2	Sus scrofa	Sus	Suidae	Artiodactyla	Mammalia	2009
1446	KM042400.1|Porcine_circovirus_2|Mammalia|Artiodactyla|Suidae|Sus|Sus scrofa|2009	Porcine_circovirus_2	Sus scrofa	Sus	Suidae	Artiodactyla	Mammalia	2009
1447	KM042399.1|Porcine_circovirus_2|Mammalia|Artiodactyla|Suidae|Sus|Sus scrofa|2009	Porcine_circovirus_2	Sus scrofa	Sus	Suidae	Artiodactyla	Mammalia	2009
1448	KM042398.1|Porcine_circovirus_2|Mammalia|Artiodactyla|Suidae|Sus|Sus scrofa|2009	Porcine_circovirus_2	Sus scrofa	Sus	Suidae	Artiodactyla	Mammalia	2009
1449	KM042397.1|Porcine_circovirus_2|Mammalia|Artiodactyla|Suidae|Sus|Sus scrofa|2008	Porcine_circovirus_2	Sus scrofa	Sus	Suidae	Artiodactyla	Mammalia	2008
1450	KM042396.1|Porcine_circovirus_2|Mammalia|Artiodactyla|Suidae|Sus|Sus scrofa|2008	Porcine_circovirus_2	Sus scrofa	Sus	Suidae	Artiodactyla	Mammalia	2008
1451	KM042395.1|Porcine_circovirus_2|Mammalia|Artiodactyla|Suidae|Sus|Sus scrofa|2008	Porcine_circovirus_2	Sus scrofa	Sus	Suidae	Artiodactyla	Mammalia	2008
1452	KM042394.1|Porcine_circovirus_2|Mammalia|Artiodactyla|Suidae|Sus|Sus scrofa|2008	Porcine_circovirus_2	Sus scrofa	Sus	Suidae	Artiodactyla	Mammalia	2008
1453	KU960941.1|Porcine_circovirus_2|Mammalia|Artiodactyla|Suidae|Sus|Sus scrofa|2015	Porcine_circovirus_2	Sus scrofa	Sus	Suidae	Artiodactyla	Mammalia	2015
1454	KU960940.1|Porcine_circovirus_2|Mammalia|Artiodactyla|Suidae|Sus|Sus scrofa|2015	Porcine_circovirus_2	Sus scrofa	Sus	Suidae	Artiodactyla	Mammalia	2015
1455	KU960939.1|Porcine_circovirus_2|Mammalia|Artiodactyla|Suidae|Sus|Sus scrofa|2015	Porcine_circovirus_2	Sus scrofa	Sus	Suidae	Artiodactyla	Mammalia	2015
1456	KU960938.1|Porcine_circovirus_2|Mammalia|Artiodactyla|Suidae|Sus|Sus scrofa|2013	Porcine_circovirus_2	Sus scrofa	Sus	Suidae	Artiodactyla	Mammalia	2013
1457	KU960937.1|Porcine_circovirus_2|Mammalia|Artiodactyla|Suidae|Sus|Sus scrofa|2015	Porcine_circovirus_2	Sus scrofa	Sus	Suidae	Artiodactyla	Mammalia	2015
1458	KU960936.1|Porcine_circovirus_2|Mammalia|Artiodactyla|Suidae|Sus|Sus scrofa|2014	Porcine_circovirus_2	Sus scrofa	Sus	Suidae	Artiodactyla	Mammalia	2014
1459	KU960935.1|Porcine_circovirus_2|Mammalia|Artiodactyla|Suidae|Sus|Sus scrofa|2013	Porcine_circovirus_2	Sus scrofa	Sus	Suidae	Artiodactyla	Mammalia	2013
1460	KU960934.1|Porcine_circovirus_2|Mammalia|Artiodactyla|Suidae|Sus|Sus scrofa|2015	Porcine_circovirus_2	Sus scrofa	Sus	Suidae	Artiodactyla	Mammalia	2015
1461	KU960933.1|Porcine_circovirus_2|Mammalia|Artiodactyla|Suidae|Sus|Sus scrofa|2015	Porcine_circovirus_2	Sus scrofa	Sus	Suidae	Artiodactyla	Mammalia	2015
1462	KU960932.1|Porcine_circovirus_2|Mammalia|Artiodactyla|Suidae|Sus|Sus scrofa|2014	Porcine_circovirus_2	Sus scrofa	Sus	Suidae	Artiodactyla	Mammalia	2014
1463	KU960931.1|Porcine_circovirus_2|Mammalia|Artiodactyla|Suidae|Sus|Sus scrofa|2015	Porcine_circovirus_2	Sus scrofa	Sus	Suidae	Artiodactyla	Mammalia	2015
1464	KU960930.1|Porcine_circovirus_2|Mammalia|Artiodactyla|Suidae|Sus|Sus scrofa|2014	Porcine_circovirus_2	Sus scrofa	Sus	Suidae	Artiodactyla	Mammalia	2014
1465	KU960929.1|Porcine_circovirus_2|Mammalia|Artiodactyla|Suidae|Sus|Sus scrofa|2014	Porcine_circovirus_2	Sus scrofa	Sus	Suidae	Artiodactyla	Mammalia	2014
1466	KU725881.1|Porcine_circovirus_2|Mammalia|Artiodactyla|Suidae|Sus|Sus scrofa|2015	Porcine_circovirus_2	Sus scrofa	Sus	Suidae	Artiodactyla	Mammalia	2015
1467	KU641385.1|Zebra_finch_circovirus|Aves|Passeriformes|Estrildidae|Taeniopygia|Taeniopygia guttata|2014	Zebra_finch_circovirus	Taeniopygia guttata	Taeniopygia	Estrildidae	Passeriformes	Aves	2014
1468	KU641384.1|Zebra_finch_circovirus|Aves|Passeriformes|Estrildidae|Taeniopygia|Taeniopygia guttata|2014	Zebra_finch_circovirus	Taeniopygia guttata	Taeniopygia	Estrildidae	Passeriformes	Aves	2014
1469	KU641383.1|Zebra_finch_circovirus|Aves|Passeriformes|Estrildidae|Taeniopygia|Taeniopygia guttata|2014	Zebra_finch_circovirus	Taeniopygia guttata	Taeniopygia	Estrildidae	Passeriformes	Aves	2014
1470	KU641382.1|Zebra_finch_circovirus|Aves|Passeriformes|Estrildidae|Taeniopygia|Taeniopygia guttata|2014	Zebra_finch_circovirus	Taeniopygia guttata	Taeniopygia	Estrildidae	Passeriformes	Aves	2014
1471	KU557355.1|Porcine_circovirus_2|Mammalia|Artiodactyla|Suidae|Sus|Sus scrofa|2015	Porcine_circovirus_2	Sus scrofa	Sus	Suidae	Artiodactyla	Mammalia	2015
1472	KU557354.1|Porcine_circovirus_2|Mammalia|Artiodactyla|Suidae|Sus|Sus scrofa|2015	Porcine_circovirus_2	Sus scrofa	Sus	Suidae	Artiodactyla	Mammalia	2015
1473	NC_002361.1|Columbid_circovirus|Aves|Columbiformes|Columbidae|NA|pigeon|NA	Columbid_circovirus	pigeon	NA	Columbidae	Columbiformes	Aves	NA
1474	AF311302.1|Beak_and_feather_disease_virus|Aves|Psittaciformes|Cacatuidae|Cacatua|Cacatua galerita|NA	Beak_and_feather_disease_virus	Cacatua galerita	Cacatua	Cacatuidae	Psittaciformes	Aves	NA
1475	AF311301.1|Beak_and_feather_disease_virus|Aves|Psittaciformes|Cacatuidae|Cacatua|Cacatua galerita|NA	Beak_and_feather_disease_virus	Cacatua galerita	Cacatua	Cacatuidae	Psittaciformes	Aves	NA
1476	AF311300.1|Beak_and_feather_disease_virus|Aves|Psittaciformes|Cacatuidae|Cacatua|Cacatua leadbeateri|NA	Beak_and_feather_disease_virus	Cacatua leadbeateri	Cacatua	Cacatuidae	Psittaciformes	Aves	NA
1477	AF311299.1|Beak_and_feather_disease_virus|Aves|Psittaciformes|Loriidae|Trichoglossus|Trichoglossus haematodus|NA	Beak_and_feather_disease_virus	Trichoglossus haematodus	Trichoglossus	Loriidae	Psittaciformes	Aves	NA
1478	AF311298.1|Beak_and_feather_disease_virus|Aves|Psittaciformes|Cacatuidae|Eolophus|Eolophus roseicapillus|NA	Beak_and_feather_disease_virus	Eolophus roseicapillus	Eolophus	Cacatuidae	Psittaciformes	Aves	NA
1479	AF311297.1|Beak_and_feather_disease_virus|Aves|Psittaciformes|Cacatuidae|Cacatua|Cacatua tenuirostris|NA	Beak_and_feather_disease_virus	Cacatua tenuirostris	Cacatua	Cacatuidae	Psittaciformes	Aves	NA
1480	AF311296.1|Beak_and_feather_disease_virus|Aves|Psittaciformes|Psittacidae|Agapornis|Agapornis roseicollis|NA	Beak_and_feather_disease_virus	Agapornis roseicollis	Agapornis	Psittacidae	Psittaciformes	Aves	NA
1481	AF311295.1|Beak_and_feather_disease_virus|Aves|Psittaciformes|Psittaculidae|Psephotellus|Psephotus haematogaster|NA	Beak_and_feather_disease_virus	Psephotus haematogaster	Psephotellus	Psittaculidae	Psittaciformes	Aves	NA
1482	AF252610.1|Columbid_circovirus|Aves|Columbiformes|Columbidae|NA|pigeon|NA	Columbid_circovirus	pigeon	NA	Columbidae	Columbiformes	Aves	NA
1483	KT734828.1|Canine_circovirus|Mammalia|Carnivora|Canidae|Canis|Canis lupus italicus|2014	Canine_circovirus	Canis lupus italicus	Canis	Canidae	Carnivora	Mammalia	2014
1484	KT734827.1|Canine_circovirus|Mammalia|Carnivora|Canidae|Canis|Canis lupus italicus|2013	Canine_circovirus	Canis lupus italicus	Canis	Canidae	Carnivora	Mammalia	2013
1485	KT734826.1|Canine_circovirus|Mammalia|Carnivora|Canidae|Canis|Canis lupus familiaris|2013	Canine_circovirus	Canis lupus familiaris	Canis	Canidae	Carnivora	Mammalia	2013
1486	KT734825.1|Canine_circovirus|Mammalia|Carnivora|Canidae|Canis|Canis lupus familiaris|2013	Canine_circovirus	Canis lupus familiaris	Canis	Canidae	Carnivora	Mammalia	2013
1487	KT734824.1|Canine_circovirus|Mammalia|Carnivora|Canidae|Canis|Canis lupus italicus|2013	Canine_circovirus	Canis lupus italicus	Canis	Canidae	Carnivora	Mammalia	2013
1488	KT734823.1|Canine_circovirus|Mammalia|Carnivora|Canidae|Canis|Canis lupus familiaris|2013	Canine_circovirus	Canis lupus familiaris	Canis	Canidae	Carnivora	Mammalia	2013
1489	KT734822.1|Canine_circovirus|Mammalia|Carnivora|Canidae|Canis|Canis lupus italicus|2013	Canine_circovirus	Canis lupus italicus	Canis	Canidae	Carnivora	Mammalia	2013
1490	KT734821.1|Canine_circovirus|Mammalia|Carnivora|Canidae|Canis|Canis lupus familiaris|2013	Canine_circovirus	Canis lupus familiaris	Canis	Canidae	Carnivora	Mammalia	2013
1491	KT734820.1|Canine_circovirus|Mammalia|Carnivora|Canidae|Canis|Canis lupus italicus|2013	Canine_circovirus	Canis lupus italicus	Canis	Canidae	Carnivora	Mammalia	2013
1492	KT734819.1|Canine_circovirus|Mammalia|Carnivora|Canidae|Canis|Canis lupus italicus|2013	Canine_circovirus	Canis lupus italicus	Canis	Canidae	Carnivora	Mammalia	2013
1493	KT734818.1|Canine_circovirus|Mammalia|Carnivora|Canidae|Canis|Canis lupus familiaris|2014	Canine_circovirus	Canis lupus familiaris	Canis	Canidae	Carnivora	Mammalia	2014
1494	KT734817.1|Canine_circovirus|Mammalia|Carnivora|Canidae|Canis|Canis lupus familiaris|2014	Canine_circovirus	Canis lupus familiaris	Canis	Canidae	Carnivora	Mammalia	2014
1495	KT734816.1|Canine_circovirus|Mammalia|Carnivora|Mustelidae|Meles|Meles meles|2013	Canine_circovirus	Meles meles	Meles	Mustelidae	Carnivora	Mammalia	2013
1496	KT734815.1|Canine_circovirus|Mammalia|Carnivora|Canidae|Canis|Canis lupus italicus|2013	Canine_circovirus	Canis lupus italicus	Canis	Canidae	Carnivora	Mammalia	2013
1497	KT734814.1|Canine_circovirus|Mammalia|Carnivora|Canidae|Canis|Canis lupus italicus|2013	Canine_circovirus	Canis lupus italicus	Canis	Canidae	Carnivora	Mammalia	2013
1498	KT734813.1|Canine_circovirus|Mammalia|Carnivora|Canidae|Canis|Canis lupus familiaris|2013	Canine_circovirus	Canis lupus familiaris	Canis	Canidae	Carnivora	Mammalia	2013
1499	KT734812.1|Canine_circovirus|Mammalia|Carnivora|Canidae|Canis|Canis lupus italicus|2014	Canine_circovirus	Canis lupus italicus	Canis	Canidae	Carnivora	Mammalia	2014
1500	KT008266.1|Beak_and_feather_disease_virus|Aves|Psittaciformes|Cacatuidae|Cacatua|Cacatua galerita|2013	Beak_and_feather_disease_virus	Cacatua galerita	Cacatua	Cacatuidae	Psittaciformes	Aves	2013
1501	KT008265.1|Beak_and_feather_disease_virus|Aves|Strigiformes|Strigidae|Ninox|Ninox strenua|2014	Beak_and_feather_disease_virus	Ninox strenua	Ninox	Strigidae	Strigiformes	Aves	2014
1502	KF688553.1|Beak_and_feather_disease_virus|Aves|Psittaciformes|Psittaculidae|Psephotellus|Psephotus dissimilis|1996	Beak_and_feather_disease_virus	Psephotus dissimilis	Psephotellus	Psittaculidae	Psittaciformes	Aves	1996
1503	KF688552.1|Beak_and_feather_disease_virus|Aves|Psittaciformes|Psittaculidae|Psephotellus|Psephotus chrysopterygius|1995	Beak_and_feather_disease_virus	Psephotus chrysopterygius	Psephotellus	Psittaculidae	Psittaciformes	Aves	1995
1504	KF688551.1|Beak_and_feather_disease_virus|Aves|Psittaciformes|Psittacidae|Neopsephotus|Neopsephotus bourkii|1996	Beak_and_feather_disease_virus	Neopsephotus bourkii	Neopsephotus	Psittacidae	Psittaciformes	Aves	1996
1505	KF688550.1|Beak_and_feather_disease_virus|Aves|Psittaciformes|Psittacidae|Barnardius|Barnardius zonarius semitorquatus|1996	Beak_and_feather_disease_virus	Barnardius zonarius semitorquatus	Barnardius	Psittacidae	Psittaciformes	Aves	1996
1506	KF688549.1|Beak_and_feather_disease_virus|Aves|Psittaciformes|Psittacidae|Barnardius|Barnardius zonarius semitorquatus|1996	Beak_and_feather_disease_virus	Barnardius zonarius semitorquatus	Barnardius	Psittacidae	Psittaciformes	Aves	1996
1507	KF688548.1|Beak_and_feather_disease_virus|Aves|Psittaciformes|Psittacidae|Barnardius|Barnardius zonarius semitorquatus|1996	Beak_and_feather_disease_virus	Barnardius zonarius semitorquatus	Barnardius	Psittacidae	Psittaciformes	Aves	1996
1508	KT454927.1|Gull_circovirus|Aves|Charadriiformes|Laridae|Larus|Larus fuscus|2014	Gull_circovirus	Larus fuscus	Larus	Laridae	Charadriiformes	Aves	2014
1509	KT454926.1|Gull_circovirus|Aves|Charadriiformes|Laridae|Larus|Larus fuscus|2014	Gull_circovirus	Larus fuscus	Larus	Laridae	Charadriiformes	Aves	2014
1510	KT454925.1|Gull_circovirus|Aves|Charadriiformes|Laridae|Larus|Larus fuscus|2014	Gull_circovirus	Larus fuscus	Larus	Laridae	Charadriiformes	Aves	2014
1511	KU311035.1|Porcine_circovirus_2|Mammalia|Artiodactyla|Suidae|Sus|Sus scrofa|2014	Porcine_circovirus_2	Sus scrofa	Sus	Suidae	Artiodactyla	Mammalia	2014
1512	KU311034.1|Porcine_circovirus_2|Mammalia|Artiodactyla|Suidae|Sus|Sus scrofa|2014	Porcine_circovirus_2	Sus scrofa	Sus	Suidae	Artiodactyla	Mammalia	2014
1513	KU311033.1|Porcine_circovirus_2|Mammalia|Artiodactyla|Suidae|Sus|Sus scrofa|2014	Porcine_circovirus_2	Sus scrofa	Sus	Suidae	Artiodactyla	Mammalia	2014
1514	KU311032.1|Porcine_circovirus_2|Mammalia|Artiodactyla|Suidae|Sus|Sus scrofa|2014	Porcine_circovirus_2	Sus scrofa	Sus	Suidae	Artiodactyla	Mammalia	2014
1515	KU311031.1|Porcine_circovirus_2|Mammalia|Artiodactyla|Suidae|Sus|Sus scrofa|2014	Porcine_circovirus_2	Sus scrofa	Sus	Suidae	Artiodactyla	Mammalia	2014
1516	KU311030.1|Porcine_circovirus_2|Mammalia|Artiodactyla|Suidae|Sus|Sus scrofa|2014	Porcine_circovirus_2	Sus scrofa	Sus	Suidae	Artiodactyla	Mammalia	2014
1517	KU311029.1|Porcine_circovirus_2|Mammalia|Artiodactyla|Suidae|Sus|Sus scrofa|2014	Porcine_circovirus_2	Sus scrofa	Sus	Suidae	Artiodactyla	Mammalia	2014
1518	KU311028.1|Porcine_circovirus_2|Mammalia|Artiodactyla|Suidae|Sus|Sus scrofa|2014	Porcine_circovirus_2	Sus scrofa	Sus	Suidae	Artiodactyla	Mammalia	2014
1519	KU311027.1|Porcine_circovirus_2|Mammalia|Artiodactyla|Suidae|Sus|Sus scrofa|2014	Porcine_circovirus_2	Sus scrofa	Sus	Suidae	Artiodactyla	Mammalia	2014
1520	KU311026.1|Porcine_circovirus_2|Mammalia|Artiodactyla|Suidae|Sus|Sus scrofa|2014	Porcine_circovirus_2	Sus scrofa	Sus	Suidae	Artiodactyla	Mammalia	2014
1521	KU311025.1|Porcine_circovirus_2|Mammalia|Artiodactyla|Suidae|Sus|Sus scrofa|2014	Porcine_circovirus_2	Sus scrofa	Sus	Suidae	Artiodactyla	Mammalia	2014
1522	KU311024.1|Porcine_circovirus_2|Mammalia|Artiodactyla|Suidae|Sus|Sus scrofa|2014	Porcine_circovirus_2	Sus scrofa	Sus	Suidae	Artiodactyla	Mammalia	2014
1523	KU311023.1|Porcine_circovirus_2|Mammalia|Artiodactyla|Suidae|Sus|Sus scrofa|2014	Porcine_circovirus_2	Sus scrofa	Sus	Suidae	Artiodactyla	Mammalia	2014
1524	KU311022.1|Porcine_circovirus_2|Mammalia|Artiodactyla|Suidae|Sus|Sus scrofa|2014	Porcine_circovirus_2	Sus scrofa	Sus	Suidae	Artiodactyla	Mammalia	2014
1525	KU311021.1|Porcine_circovirus_2|Mammalia|Artiodactyla|Suidae|Sus|Sus scrofa|2014	Porcine_circovirus_2	Sus scrofa	Sus	Suidae	Artiodactyla	Mammalia	2014
1526	KU311020.1|Porcine_circovirus_2|Mammalia|Artiodactyla|Suidae|Sus|Sus scrofa|2014	Porcine_circovirus_2	Sus scrofa	Sus	Suidae	Artiodactyla	Mammalia	2014
1527	KU311019.1|Porcine_circovirus_2|Mammalia|Artiodactyla|Suidae|Sus|Sus scrofa|2013	Porcine_circovirus_2	Sus scrofa	Sus	Suidae	Artiodactyla	Mammalia	2013
1528	KU311018.1|Porcine_circovirus_2|Mammalia|Artiodactyla|Suidae|Sus|Sus scrofa|2013	Porcine_circovirus_2	Sus scrofa	Sus	Suidae	Artiodactyla	Mammalia	2013
1529	KU311017.1|Porcine_circovirus_2|Mammalia|Artiodactyla|Suidae|Sus|Sus scrofa|2013	Porcine_circovirus_2	Sus scrofa	Sus	Suidae	Artiodactyla	Mammalia	2013
1530	KU311016.1|Porcine_circovirus_2|Mammalia|Artiodactyla|Suidae|Sus|Sus scrofa|2013	Porcine_circovirus_2	Sus scrofa	Sus	Suidae	Artiodactyla	Mammalia	2013
1531	KU311015.1|Porcine_circovirus_2|Mammalia|Artiodactyla|Suidae|Sus|Sus scrofa|2013	Porcine_circovirus_2	Sus scrofa	Sus	Suidae	Artiodactyla	Mammalia	2013
1532	KU311014.1|Porcine_circovirus_2|Mammalia|Artiodactyla|Suidae|Sus|Sus scrofa|2013	Porcine_circovirus_2	Sus scrofa	Sus	Suidae	Artiodactyla	Mammalia	2013
1533	KU311013.1|Porcine_circovirus_2|Mammalia|Artiodactyla|Suidae|Sus|Sus scrofa|2013	Porcine_circovirus_2	Sus scrofa	Sus	Suidae	Artiodactyla	Mammalia	2013
1534	KU311012.1|Porcine_circovirus_2|Mammalia|Artiodactyla|Suidae|Sus|Sus scrofa|2013	Porcine_circovirus_2	Sus scrofa	Sus	Suidae	Artiodactyla	Mammalia	2013
1535	KU311011.1|Porcine_circovirus_2|Mammalia|Artiodactyla|Suidae|Sus|Sus scrofa|2013	Porcine_circovirus_2	Sus scrofa	Sus	Suidae	Artiodactyla	Mammalia	2013
1536	KU311010.1|Porcine_circovirus_2|Mammalia|Artiodactyla|Suidae|Sus|Sus scrofa|2013	Porcine_circovirus_2	Sus scrofa	Sus	Suidae	Artiodactyla	Mammalia	2013
1537	KU317499.1|Porcine_circovirus_2|Mammalia|Artiodactyla|Suidae|Sus|Sus scrofa|2015	Porcine_circovirus_2	Sus scrofa	Sus	Suidae	Artiodactyla	Mammalia	2015
1538	KU317498.1|Porcine_circovirus_2|Mammalia|Artiodactyla|Suidae|Sus|Sus scrofa|2015	Porcine_circovirus_2	Sus scrofa	Sus	Suidae	Artiodactyla	Mammalia	2015
1539	KU317497.1|Porcine_circovirus_2|Mammalia|Artiodactyla|Suidae|Sus|Sus scrofa|2015	Porcine_circovirus_2	Sus scrofa	Sus	Suidae	Artiodactyla	Mammalia	2015
1540	KU317496.1|Porcine_circovirus_2|Mammalia|Artiodactyla|Suidae|Sus|Sus scrofa|2015	Porcine_circovirus_2	Sus scrofa	Sus	Suidae	Artiodactyla	Mammalia	2015
1541	KU317495.1|Porcine_circovirus_2|Mammalia|Artiodactyla|Suidae|Sus|Sus scrofa|2015	Porcine_circovirus_2	Sus scrofa	Sus	Suidae	Artiodactyla	Mammalia	2015
1542	KU317494.1|Porcine_circovirus_2|Mammalia|Artiodactyla|Suidae|Sus|Sus scrofa|2015	Porcine_circovirus_2	Sus scrofa	Sus	Suidae	Artiodactyla	Mammalia	2015
1543	KU317493.1|Porcine_circovirus_2|Mammalia|Artiodactyla|Suidae|Sus|Sus scrofa|2015	Porcine_circovirus_2	Sus scrofa	Sus	Suidae	Artiodactyla	Mammalia	2015
1544	KU317492.1|Porcine_circovirus_2|Mammalia|Artiodactyla|Suidae|Sus|Sus scrofa|2015	Porcine_circovirus_2	Sus scrofa	Sus	Suidae	Artiodactyla	Mammalia	2015
1545	KU317491.1|Porcine_circovirus_2|Mammalia|Artiodactyla|Suidae|Sus|Sus scrofa|2015	Porcine_circovirus_2	Sus scrofa	Sus	Suidae	Artiodactyla	Mammalia	2015
1546	KU317490.1|Porcine_circovirus_2|Mammalia|Artiodactyla|Suidae|Sus|Sus scrofa|2015	Porcine_circovirus_2	Sus scrofa	Sus	Suidae	Artiodactyla	Mammalia	2015
1547	KU317489.1|Porcine_circovirus_2|Mammalia|Artiodactyla|Suidae|Sus|Sus scrofa|2015	Porcine_circovirus_2	Sus scrofa	Sus	Suidae	Artiodactyla	Mammalia	2015
1548	KU317488.1|Porcine_circovirus_2|Mammalia|Artiodactyla|Suidae|Sus|Sus scrofa|2015	Porcine_circovirus_2	Sus scrofa	Sus	Suidae	Artiodactyla	Mammalia	2015
1549	KU317487.1|Porcine_circovirus_2|Mammalia|Artiodactyla|Suidae|Sus|Sus scrofa|2015	Porcine_circovirus_2	Sus scrofa	Sus	Suidae	Artiodactyla	Mammalia	2015
1550	KU317486.1|Porcine_circovirus_2|Mammalia|Artiodactyla|Suidae|Sus|Sus scrofa|2015	Porcine_circovirus_2	Sus scrofa	Sus	Suidae	Artiodactyla	Mammalia	2015
1551	KU317485.1|Porcine_circovirus_2|Mammalia|Artiodactyla|Suidae|Sus|Sus scrofa|2015	Porcine_circovirus_2	Sus scrofa	Sus	Suidae	Artiodactyla	Mammalia	2015
1552	KU317484.1|Porcine_circovirus_2|Mammalia|Artiodactyla|Suidae|Sus|Sus scrofa|2015	Porcine_circovirus_2	Sus scrofa	Sus	Suidae	Artiodactyla	Mammalia	2015
1553	KU317483.1|Porcine_circovirus_2|Mammalia|Artiodactyla|Suidae|Sus|Sus scrofa|2015	Porcine_circovirus_2	Sus scrofa	Sus	Suidae	Artiodactyla	Mammalia	2015
1554	KU317482.1|Porcine_circovirus_2|Mammalia|Artiodactyla|Suidae|Sus|Sus scrofa|2015	Porcine_circovirus_2	Sus scrofa	Sus	Suidae	Artiodactyla	Mammalia	2015
1555	KU317481.1|Porcine_circovirus_2|Mammalia|Artiodactyla|Suidae|Sus|Sus scrofa|2015	Porcine_circovirus_2	Sus scrofa	Sus	Suidae	Artiodactyla	Mammalia	2015
1556	KU317480.1|Porcine_circovirus_2|Mammalia|Artiodactyla|Suidae|Sus|Sus scrofa|2015	Porcine_circovirus_2	Sus scrofa	Sus	Suidae	Artiodactyla	Mammalia	2015
1557	KU317479.1|Porcine_circovirus_2|Mammalia|Artiodactyla|Suidae|Sus|Sus scrofa|2015	Porcine_circovirus_2	Sus scrofa	Sus	Suidae	Artiodactyla	Mammalia	2015
1558	KU317478.1|Porcine_circovirus_2|Mammalia|Artiodactyla|Suidae|Sus|Sus scrofa|2015	Porcine_circovirus_2	Sus scrofa	Sus	Suidae	Artiodactyla	Mammalia	2015
1559	KU317477.1|Porcine_circovirus_2|Mammalia|Artiodactyla|Suidae|Sus|Sus scrofa|2015	Porcine_circovirus_2	Sus scrofa	Sus	Suidae	Artiodactyla	Mammalia	2015
1560	KU317476.1|Porcine_circovirus_2|Mammalia|Artiodactyla|Suidae|Sus|Sus scrofa|2015	Porcine_circovirus_2	Sus scrofa	Sus	Suidae	Artiodactyla	Mammalia	2015
1561	KU317475.1|Porcine_circovirus_2|Mammalia|Artiodactyla|Suidae|Sus|Sus scrofa|2015	Porcine_circovirus_2	Sus scrofa	Sus	Suidae	Artiodactyla	Mammalia	2015
1562	KU317474.1|Porcine_circovirus_2|Mammalia|Artiodactyla|Suidae|Sus|Sus scrofa|2015	Porcine_circovirus_2	Sus scrofa	Sus	Suidae	Artiodactyla	Mammalia	2015
1563	KU317473.1|Porcine_circovirus_2|Mammalia|Artiodactyla|Suidae|Sus|Sus scrofa|2015	Porcine_circovirus_2	Sus scrofa	Sus	Suidae	Artiodactyla	Mammalia	2015
1564	KU317472.1|Porcine_circovirus_2|Mammalia|Artiodactyla|Suidae|Sus|Sus scrofa|2014	Porcine_circovirus_2	Sus scrofa	Sus	Suidae	Artiodactyla	Mammalia	2014
1565	KT387277.1|Goose_circovirus|Aves|Anseriformes|Anatidae|Anser|Anser sp.|2015	Goose_circovirus	Anser sp.	Anser	Anatidae	Anseriformes	Aves	2015
1566	KT369070.1|Porcine_circovirus_2|Mammalia|Artiodactyla|Suidae|Sus|Sus scrofa|2013	Porcine_circovirus_2	Sus scrofa	Sus	Suidae	Artiodactyla	Mammalia	2013
1567	KT369069.1|Porcine_circovirus_2|Mammalia|Artiodactyla|Suidae|Sus|Sus scrofa|2013	Porcine_circovirus_2	Sus scrofa	Sus	Suidae	Artiodactyla	Mammalia	2013
1568	KT369068.1|Porcine_circovirus_2|Mammalia|Artiodactyla|Suidae|Sus|Sus scrofa|2013	Porcine_circovirus_2	Sus scrofa	Sus	Suidae	Artiodactyla	Mammalia	2013
1569	KT369067.1|Porcine_circovirus_2|Mammalia|Artiodactyla|Suidae|Sus|Sus scrofa|2013	Porcine_circovirus_2	Sus scrofa	Sus	Suidae	Artiodactyla	Mammalia	2013
1570	KM235960.1|Porcine_circovirus_2|Mammalia|Artiodactyla|Suidae|Sus|Sus scrofa|2014	Porcine_circovirus_2	Sus scrofa	Sus	Suidae	Artiodactyla	Mammalia	2014
1571	KM235959.1|Porcine_circovirus_2|Mammalia|Artiodactyla|Suidae|Sus|Sus scrofa|2014	Porcine_circovirus_2	Sus scrofa	Sus	Suidae	Artiodactyla	Mammalia	2014
1572	KJ867556.1|Porcine_circovirus_2|Mammalia|Artiodactyla|Suidae|Sus|Sus scrofa|2013	Porcine_circovirus_2	Sus scrofa	Sus	Suidae	Artiodactyla	Mammalia	2013
1573	KJ867555.1|Porcine_circovirus_2|Mammalia|Artiodactyla|Suidae|Sus|Sus scrofa|2013	Porcine_circovirus_2	Sus scrofa	Sus	Suidae	Artiodactyla	Mammalia	2013
1574	KJ867554.1|Porcine_circovirus_2|Mammalia|Artiodactyla|Suidae|Sus|Sus scrofa|2013	Porcine_circovirus_2	Sus scrofa	Sus	Suidae	Artiodactyla	Mammalia	2013
1575	KJ867553.1|Porcine_circovirus_2|Mammalia|Artiodactyla|Suidae|Sus|Sus scrofa|2013	Porcine_circovirus_2	Sus scrofa	Sus	Suidae	Artiodactyla	Mammalia	2013
1576	KT804910.1|Porcine_circovirus_2|Mammalia|Artiodactyla|Suidae|Sus|Sus scrofa|2015	Porcine_circovirus_2	Sus scrofa	Sus	Suidae	Artiodactyla	Mammalia	2015
1577	KT443970.1|Goose_circovirus|Aves|Anseriformes|Anatidae|Anser|Anser sp.|2013	Goose_circovirus	Anser sp.	Anser	Anatidae	Anseriformes	Aves	2013
1578	KT443969.1|Goose_circovirus|Aves|Anseriformes|Anatidae|Anser|Anser sp.|2013	Goose_circovirus	Anser sp.	Anser	Anatidae	Anseriformes	Aves	2013
1579	KT359570.1|Porcine_circovirus_2|Mammalia|Artiodactyla|Suidae|Sus|Sus scrofa|2013	Porcine_circovirus_2	Sus scrofa	Sus	Suidae	Artiodactyla	Mammalia	2013
1580	KT870147.1|Porcine_circovirus_2|Mammalia|Artiodactyla|Suidae|Sus|Sus scrofa|2015	Porcine_circovirus_2	Sus scrofa	Sus	Suidae	Artiodactyla	Mammalia	2015
1581	KT870146.1|Porcine_circovirus_2|Mammalia|Artiodactyla|Suidae|Sus|Sus scrofa|2015	Porcine_circovirus_2	Sus scrofa	Sus	Suidae	Artiodactyla	Mammalia	2015
1582	KT795290.1|Porcine_circovirus_2|Mammalia|Artiodactyla|Suidae|Sus|Sus scrofa|2015	Porcine_circovirus_2	Sus scrofa	Sus	Suidae	Artiodactyla	Mammalia	2015
1583	KT795289.1|Porcine_circovirus_2|Mammalia|Artiodactyla|Suidae|Sus|Sus scrofa|2015	Porcine_circovirus_2	Sus scrofa	Sus	Suidae	Artiodactyla	Mammalia	2015
1584	KT795288.1|Porcine_circovirus_2|Mammalia|Artiodactyla|Suidae|Sus|Sus scrofa|2015	Porcine_circovirus_2	Sus scrofa	Sus	Suidae	Artiodactyla	Mammalia	2015
1585	KT795287.1|Porcine_circovirus_2|Mammalia|Artiodactyla|Suidae|Sus|Sus scrofa|2014	Porcine_circovirus_2	Sus scrofa	Sus	Suidae	Artiodactyla	Mammalia	2014
1586	HQ650833.1|Porcine_circovirus_2|Mammalia|Artiodactyla|Suidae|Sus|Sus scrofa|2010	Porcine_circovirus_2	Sus scrofa	Sus	Suidae	Artiodactyla	Mammalia	2010
1587	KT868522.1|Porcine_circovirus_2|Mammalia|Artiodactyla|Suidae|Sus|Sus scrofa|2013	Porcine_circovirus_2	Sus scrofa	Sus	Suidae	Artiodactyla	Mammalia	2013
1588	KT868521.1|Porcine_circovirus_2|Mammalia|Artiodactyla|Suidae|Sus|Sus scrofa|2006	Porcine_circovirus_2	Sus scrofa	Sus	Suidae	Artiodactyla	Mammalia	2006
1589	KT868520.1|Porcine_circovirus_2|Mammalia|Artiodactyla|Suidae|Sus|Sus scrofa|2006	Porcine_circovirus_2	Sus scrofa	Sus	Suidae	Artiodactyla	Mammalia	2006
1590	KT868519.1|Porcine_circovirus_2|Mammalia|Artiodactyla|Suidae|Sus|Sus scrofa|2006	Porcine_circovirus_2	Sus scrofa	Sus	Suidae	Artiodactyla	Mammalia	2006
1591	KT868518.1|Porcine_circovirus_2|Mammalia|Artiodactyla|Suidae|Sus|Sus scrofa|2006	Porcine_circovirus_2	Sus scrofa	Sus	Suidae	Artiodactyla	Mammalia	2006
1592	KT868517.1|Porcine_circovirus_2|Mammalia|Artiodactyla|Suidae|Sus|Sus scrofa|2006	Porcine_circovirus_2	Sus scrofa	Sus	Suidae	Artiodactyla	Mammalia	2006
1593	KT868516.1|Porcine_circovirus_2|Mammalia|Artiodactyla|Suidae|Sus|Sus scrofa|2007	Porcine_circovirus_2	Sus scrofa	Sus	Suidae	Artiodactyla	Mammalia	2007
1594	KT868515.1|Porcine_circovirus_2|Mammalia|Artiodactyla|Suidae|Sus|Sus scrofa|2006	Porcine_circovirus_2	Sus scrofa	Sus	Suidae	Artiodactyla	Mammalia	2006
1595	KT868514.1|Porcine_circovirus_2|Mammalia|Artiodactyla|Suidae|Sus|Sus scrofa|2007	Porcine_circovirus_2	Sus scrofa	Sus	Suidae	Artiodactyla	Mammalia	2007
1596	KT868513.1|Porcine_circovirus_2|Mammalia|Artiodactyla|Suidae|Sus|Sus scrofa|2006	Porcine_circovirus_2	Sus scrofa	Sus	Suidae	Artiodactyla	Mammalia	2006
1597	KT868512.1|Porcine_circovirus_2|Mammalia|Artiodactyla|Suidae|Sus|Sus scrofa|2007	Porcine_circovirus_2	Sus scrofa	Sus	Suidae	Artiodactyla	Mammalia	2007
1598	KT868511.1|Porcine_circovirus_2|Mammalia|Artiodactyla|Suidae|Sus|Sus scrofa|2007	Porcine_circovirus_2	Sus scrofa	Sus	Suidae	Artiodactyla	Mammalia	2007
1599	KT868510.1|Porcine_circovirus_2|Mammalia|Artiodactyla|Suidae|Sus|Sus scrofa|2006	Porcine_circovirus_2	Sus scrofa	Sus	Suidae	Artiodactyla	Mammalia	2006
1600	KT868509.1|Porcine_circovirus_2|Mammalia|Artiodactyla|Suidae|Sus|Sus scrofa|2007	Porcine_circovirus_2	Sus scrofa	Sus	Suidae	Artiodactyla	Mammalia	2007
1601	KT868508.1|Porcine_circovirus_2|Mammalia|Artiodactyla|Suidae|Sus|Sus scrofa|2007	Porcine_circovirus_2	Sus scrofa	Sus	Suidae	Artiodactyla	Mammalia	2007
1602	KT868507.1|Porcine_circovirus_2|Mammalia|Artiodactyla|Suidae|Sus|Sus scrofa|2007	Porcine_circovirus_2	Sus scrofa	Sus	Suidae	Artiodactyla	Mammalia	2007
1603	KT868506.1|Porcine_circovirus_2|Mammalia|Artiodactyla|Suidae|Sus|Sus scrofa|2007	Porcine_circovirus_2	Sus scrofa	Sus	Suidae	Artiodactyla	Mammalia	2007
1604	KT868505.1|Porcine_circovirus_2|Mammalia|Artiodactyla|Suidae|Sus|Sus scrofa|2007	Porcine_circovirus_2	Sus scrofa	Sus	Suidae	Artiodactyla	Mammalia	2007
1605	KT868504.1|Porcine_circovirus_2|Mammalia|Artiodactyla|Suidae|Sus|Sus scrofa|2006	Porcine_circovirus_2	Sus scrofa	Sus	Suidae	Artiodactyla	Mammalia	2006
1606	KT868503.1|Porcine_circovirus_2|Mammalia|Artiodactyla|Suidae|Sus|Sus scrofa|2006	Porcine_circovirus_2	Sus scrofa	Sus	Suidae	Artiodactyla	Mammalia	2006
1607	KT868502.1|Porcine_circovirus_2|Mammalia|Artiodactyla|Suidae|Sus|Sus scrofa|2007	Porcine_circovirus_2	Sus scrofa	Sus	Suidae	Artiodactyla	Mammalia	2007
1608	KT868501.1|Porcine_circovirus_2|Mammalia|Artiodactyla|Suidae|Sus|Sus scrofa|2006	Porcine_circovirus_2	Sus scrofa	Sus	Suidae	Artiodactyla	Mammalia	2006
1609	KT868500.1|Porcine_circovirus_2|Mammalia|Artiodactyla|Suidae|Sus|Sus scrofa|2007	Porcine_circovirus_2	Sus scrofa	Sus	Suidae	Artiodactyla	Mammalia	2007
1610	KT868499.1|Porcine_circovirus_2|Mammalia|Artiodactyla|Suidae|Sus|Sus scrofa|2006	Porcine_circovirus_2	Sus scrofa	Sus	Suidae	Artiodactyla	Mammalia	2006
1611	KT868498.1|Porcine_circovirus_2|Mammalia|Artiodactyla|Suidae|Sus|Sus scrofa|2007	Porcine_circovirus_2	Sus scrofa	Sus	Suidae	Artiodactyla	Mammalia	2007
1612	KT868497.1|Porcine_circovirus_2|Mammalia|Artiodactyla|Suidae|Sus|Sus scrofa|2006	Porcine_circovirus_2	Sus scrofa	Sus	Suidae	Artiodactyla	Mammalia	2006
1613	KT868496.1|Porcine_circovirus_2|Mammalia|Artiodactyla|Suidae|Sus|Sus scrofa|2007	Porcine_circovirus_2	Sus scrofa	Sus	Suidae	Artiodactyla	Mammalia	2007
1614	KT868495.1|Porcine_circovirus_2|Mammalia|Artiodactyla|Suidae|Sus|Sus scrofa|2006	Porcine_circovirus_2	Sus scrofa	Sus	Suidae	Artiodactyla	Mammalia	2006
1615	KT868494.1|Porcine_circovirus_2|Mammalia|Artiodactyla|Suidae|Sus|Sus scrofa|2008	Porcine_circovirus_2	Sus scrofa	Sus	Suidae	Artiodactyla	Mammalia	2008
1616	KT868493.1|Porcine_circovirus_2|Mammalia|Artiodactyla|Suidae|Sus|Sus scrofa|2007	Porcine_circovirus_2	Sus scrofa	Sus	Suidae	Artiodactyla	Mammalia	2007
1617	KT868492.1|Porcine_circovirus_2|Mammalia|Artiodactyla|Suidae|Sus|Sus scrofa|2006	Porcine_circovirus_2	Sus scrofa	Sus	Suidae	Artiodactyla	Mammalia	2006
1618	KT868491.1|Porcine_circovirus_2|Mammalia|Artiodactyla|Suidae|Sus|Sus scrofa|2008	Porcine_circovirus_2	Sus scrofa	Sus	Suidae	Artiodactyla	Mammalia	2008
1619	KT868490.1|Porcine_circovirus_2|Mammalia|Artiodactyla|Suidae|Sus|Sus scrofa|2007	Porcine_circovirus_2	Sus scrofa	Sus	Suidae	Artiodactyla	Mammalia	2007
1620	KT868489.1|Porcine_circovirus_2|Mammalia|Artiodactyla|Suidae|Sus|Sus scrofa|2006	Porcine_circovirus_2	Sus scrofa	Sus	Suidae	Artiodactyla	Mammalia	2006
1621	KT868488.1|Porcine_circovirus_2|Mammalia|Artiodactyla|Suidae|Sus|Sus scrofa|2008	Porcine_circovirus_2	Sus scrofa	Sus	Suidae	Artiodactyla	Mammalia	2008
1622	KT868487.1|Porcine_circovirus_2|Mammalia|Artiodactyla|Suidae|Sus|Sus scrofa|2007	Porcine_circovirus_2	Sus scrofa	Sus	Suidae	Artiodactyla	Mammalia	2007
1623	KT868486.1|Porcine_circovirus_2|Mammalia|Artiodactyla|Suidae|Sus|Sus scrofa|2006	Porcine_circovirus_2	Sus scrofa	Sus	Suidae	Artiodactyla	Mammalia	2006
1624	KT868485.1|Porcine_circovirus_2|Mammalia|Artiodactyla|Suidae|Sus|Sus scrofa|2008	Porcine_circovirus_2	Sus scrofa	Sus	Suidae	Artiodactyla	Mammalia	2008
1625	KT868484.1|Porcine_circovirus_2|Mammalia|Artiodactyla|Suidae|Sus|Sus scrofa|2007	Porcine_circovirus_2	Sus scrofa	Sus	Suidae	Artiodactyla	Mammalia	2007
1626	KT868483.1|Porcine_circovirus_2|Mammalia|Artiodactyla|Suidae|Sus|Sus scrofa|2006	Porcine_circovirus_2	Sus scrofa	Sus	Suidae	Artiodactyla	Mammalia	2006
1627	KT868482.1|Porcine_circovirus_2|Mammalia|Artiodactyla|Suidae|Sus|Sus scrofa|2008	Porcine_circovirus_2	Sus scrofa	Sus	Suidae	Artiodactyla	Mammalia	2008
1628	KT868481.1|Porcine_circovirus_2|Mammalia|Artiodactyla|Suidae|Sus|Sus scrofa|2007	Porcine_circovirus_2	Sus scrofa	Sus	Suidae	Artiodactyla	Mammalia	2007
1629	KT868480.1|Porcine_circovirus_2|Mammalia|Artiodactyla|Suidae|Sus|Sus scrofa|2006	Porcine_circovirus_2	Sus scrofa	Sus	Suidae	Artiodactyla	Mammalia	2006
1630	KT868479.1|Porcine_circovirus_2|Mammalia|Artiodactyla|Suidae|Sus|Sus scrofa|2008	Porcine_circovirus_2	Sus scrofa	Sus	Suidae	Artiodactyla	Mammalia	2008
1631	KT868478.1|Porcine_circovirus_2|Mammalia|Artiodactyla|Suidae|Sus|Sus scrofa|2007	Porcine_circovirus_2	Sus scrofa	Sus	Suidae	Artiodactyla	Mammalia	2007
1632	KT868477.1|Porcine_circovirus_2|Mammalia|Artiodactyla|Suidae|Sus|Sus scrofa|2006	Porcine_circovirus_2	Sus scrofa	Sus	Suidae	Artiodactyla	Mammalia	2006
1633	KT868476.1|Porcine_circovirus_2|Mammalia|Artiodactyla|Suidae|Sus|Sus scrofa|2008	Porcine_circovirus_2	Sus scrofa	Sus	Suidae	Artiodactyla	Mammalia	2008
1634	KT868475.1|Porcine_circovirus_2|Mammalia|Artiodactyla|Suidae|Sus|Sus scrofa|2007	Porcine_circovirus_2	Sus scrofa	Sus	Suidae	Artiodactyla	Mammalia	2007
1635	KT868474.1|Porcine_circovirus_2|Mammalia|Artiodactyla|Suidae|Sus|Sus scrofa|2006	Porcine_circovirus_2	Sus scrofa	Sus	Suidae	Artiodactyla	Mammalia	2006
1636	KT868473.1|Porcine_circovirus_2|Mammalia|Artiodactyla|Suidae|Sus|Sus scrofa|2008	Porcine_circovirus_2	Sus scrofa	Sus	Suidae	Artiodactyla	Mammalia	2008
1637	KT868472.1|Porcine_circovirus_2|Mammalia|Artiodactyla|Suidae|Sus|Sus scrofa|2007	Porcine_circovirus_2	Sus scrofa	Sus	Suidae	Artiodactyla	Mammalia	2007
1638	KT868471.1|Porcine_circovirus_2|Mammalia|Artiodactyla|Suidae|Sus|Sus scrofa|2006	Porcine_circovirus_2	Sus scrofa	Sus	Suidae	Artiodactyla	Mammalia	2006
1639	KT868470.1|Porcine_circovirus_2|Mammalia|Artiodactyla|Suidae|Sus|Sus scrofa|2008	Porcine_circovirus_2	Sus scrofa	Sus	Suidae	Artiodactyla	Mammalia	2008
1640	KT868469.1|Porcine_circovirus_2|Mammalia|Artiodactyla|Suidae|Sus|Sus scrofa|2007	Porcine_circovirus_2	Sus scrofa	Sus	Suidae	Artiodactyla	Mammalia	2007
1641	KT868468.1|Porcine_circovirus_2|Mammalia|Artiodactyla|Suidae|Sus|Sus scrofa|2008	Porcine_circovirus_2	Sus scrofa	Sus	Suidae	Artiodactyla	Mammalia	2008
1642	KT868467.1|Porcine_circovirus_2|Mammalia|Artiodactyla|Suidae|Sus|Sus scrofa|2007	Porcine_circovirus_2	Sus scrofa	Sus	Suidae	Artiodactyla	Mammalia	2007
1643	KT868466.1|Porcine_circovirus_2|Mammalia|Artiodactyla|Suidae|Sus|Sus scrofa|2006	Porcine_circovirus_2	Sus scrofa	Sus	Suidae	Artiodactyla	Mammalia	2006
1644	KT868465.1|Porcine_circovirus_2|Mammalia|Artiodactyla|Suidae|Sus|Sus scrofa|2008	Porcine_circovirus_2	Sus scrofa	Sus	Suidae	Artiodactyla	Mammalia	2008
1645	KT868464.1|Porcine_circovirus_2|Mammalia|Artiodactyla|Suidae|Sus|Sus scrofa|2007	Porcine_circovirus_2	Sus scrofa	Sus	Suidae	Artiodactyla	Mammalia	2007
1646	KT868463.1|Porcine_circovirus_2|Mammalia|Artiodactyla|Suidae|Sus|Sus scrofa|2007	Porcine_circovirus_2	Sus scrofa	Sus	Suidae	Artiodactyla	Mammalia	2007
1647	KT868462.1|Porcine_circovirus_2|Mammalia|Artiodactyla|Suidae|Sus|Sus scrofa|2006	Porcine_circovirus_2	Sus scrofa	Sus	Suidae	Artiodactyla	Mammalia	2006
1648	KT868461.1|Porcine_circovirus_2|Mammalia|Artiodactyla|Suidae|Sus|Sus scrofa|2008	Porcine_circovirus_2	Sus scrofa	Sus	Suidae	Artiodactyla	Mammalia	2008
1649	KT868460.1|Porcine_circovirus_2|Mammalia|Artiodactyla|Suidae|Sus|Sus scrofa|2007	Porcine_circovirus_2	Sus scrofa	Sus	Suidae	Artiodactyla	Mammalia	2007
1650	KT868459.1|Porcine_circovirus_2|Mammalia|Artiodactyla|Suidae|Sus|Sus scrofa|2006	Porcine_circovirus_2	Sus scrofa	Sus	Suidae	Artiodactyla	Mammalia	2006
1651	KT868458.1|Porcine_circovirus_2|Mammalia|Artiodactyla|Suidae|Sus|Sus scrofa|2008	Porcine_circovirus_2	Sus scrofa	Sus	Suidae	Artiodactyla	Mammalia	2008
1652	KT868457.1|Porcine_circovirus_2|Mammalia|Artiodactyla|Suidae|Sus|Sus scrofa|2007	Porcine_circovirus_2	Sus scrofa	Sus	Suidae	Artiodactyla	Mammalia	2007
1653	KT868456.1|Porcine_circovirus_2|Mammalia|Artiodactyla|Suidae|Sus|Sus scrofa|2006	Porcine_circovirus_2	Sus scrofa	Sus	Suidae	Artiodactyla	Mammalia	2006
1654	KT868455.1|Porcine_circovirus_2|Mammalia|Artiodactyla|Suidae|Sus|Sus scrofa|2008	Porcine_circovirus_2	Sus scrofa	Sus	Suidae	Artiodactyla	Mammalia	2008
1655	KT868454.1|Porcine_circovirus_2|Mammalia|Artiodactyla|Suidae|Sus|Sus scrofa|2007	Porcine_circovirus_2	Sus scrofa	Sus	Suidae	Artiodactyla	Mammalia	2007
1656	KT868453.1|Porcine_circovirus_2|Mammalia|Artiodactyla|Suidae|Sus|Sus scrofa|2006	Porcine_circovirus_2	Sus scrofa	Sus	Suidae	Artiodactyla	Mammalia	2006
1657	KT868452.1|Porcine_circovirus_2|Mammalia|Artiodactyla|Suidae|Sus|Sus scrofa|2008	Porcine_circovirus_2	Sus scrofa	Sus	Suidae	Artiodactyla	Mammalia	2008
1658	KT868451.1|Porcine_circovirus_2|Mammalia|Artiodactyla|Suidae|Sus|Sus scrofa|2007	Porcine_circovirus_2	Sus scrofa	Sus	Suidae	Artiodactyla	Mammalia	2007
1659	KT868450.1|Porcine_circovirus_2|Mammalia|Artiodactyla|Suidae|Sus|Sus scrofa|2006	Porcine_circovirus_2	Sus scrofa	Sus	Suidae	Artiodactyla	Mammalia	2006
1660	KT868449.1|Porcine_circovirus_2|Mammalia|Artiodactyla|Suidae|Sus|Sus scrofa|2009	Porcine_circovirus_2	Sus scrofa	Sus	Suidae	Artiodactyla	Mammalia	2009
1661	KT868448.1|Porcine_circovirus_2|Mammalia|Artiodactyla|Suidae|Sus|Sus scrofa|2008	Porcine_circovirus_2	Sus scrofa	Sus	Suidae	Artiodactyla	Mammalia	2008
1662	KT868447.1|Porcine_circovirus_2|Mammalia|Artiodactyla|Suidae|Sus|Sus scrofa|2006	Porcine_circovirus_2	Sus scrofa	Sus	Suidae	Artiodactyla	Mammalia	2006
1663	KT868446.1|Porcine_circovirus_2|Mammalia|Artiodactyla|Suidae|Sus|Sus scrofa|2009	Porcine_circovirus_2	Sus scrofa	Sus	Suidae	Artiodactyla	Mammalia	2009
1664	KT868445.1|Porcine_circovirus_2|Mammalia|Artiodactyla|Suidae|Sus|Sus scrofa|2008	Porcine_circovirus_2	Sus scrofa	Sus	Suidae	Artiodactyla	Mammalia	2008
1665	KT868444.1|Porcine_circovirus_2|Mammalia|Artiodactyla|Suidae|Sus|Sus scrofa|2006	Porcine_circovirus_2	Sus scrofa	Sus	Suidae	Artiodactyla	Mammalia	2006
1666	KT868443.1|Porcine_circovirus_2|Mammalia|Artiodactyla|Suidae|Sus|Sus scrofa|2009	Porcine_circovirus_2	Sus scrofa	Sus	Suidae	Artiodactyla	Mammalia	2009
1667	KT868442.1|Porcine_circovirus_2|Mammalia|Artiodactyla|Suidae|Sus|Sus scrofa|2007	Porcine_circovirus_2	Sus scrofa	Sus	Suidae	Artiodactyla	Mammalia	2007
1668	KT868441.1|Porcine_circovirus_2|Mammalia|Artiodactyla|Suidae|Sus|Sus scrofa|2006	Porcine_circovirus_2	Sus scrofa	Sus	Suidae	Artiodactyla	Mammalia	2006
1669	KT868440.1|Porcine_circovirus_2|Mammalia|Artiodactyla|Suidae|Sus|Sus scrofa|2012	Porcine_circovirus_2	Sus scrofa	Sus	Suidae	Artiodactyla	Mammalia	2012
1670	KT868439.1|Porcine_circovirus_2|Mammalia|Artiodactyla|Suidae|Sus|Sus scrofa|2009	Porcine_circovirus_2	Sus scrofa	Sus	Suidae	Artiodactyla	Mammalia	2009
1671	KT868438.1|Porcine_circovirus_2|Mammalia|Artiodactyla|Suidae|Sus|Sus scrofa|2008	Porcine_circovirus_2	Sus scrofa	Sus	Suidae	Artiodactyla	Mammalia	2008
1672	KT868437.1|Porcine_circovirus_2|Mammalia|Artiodactyla|Suidae|Sus|Sus scrofa|2006	Porcine_circovirus_2	Sus scrofa	Sus	Suidae	Artiodactyla	Mammalia	2006
1673	KT868436.1|Porcine_circovirus_2|Mammalia|Artiodactyla|Suidae|Sus|Sus scrofa|2013	Porcine_circovirus_2	Sus scrofa	Sus	Suidae	Artiodactyla	Mammalia	2013
1674	KT868435.1|Porcine_circovirus_2|Mammalia|Artiodactyla|Suidae|Sus|Sus scrofa|2012	Porcine_circovirus_2	Sus scrofa	Sus	Suidae	Artiodactyla	Mammalia	2012
1675	KT868434.1|Porcine_circovirus_2|Mammalia|Artiodactyla|Suidae|Sus|Sus scrofa|2006	Porcine_circovirus_2	Sus scrofa	Sus	Suidae	Artiodactyla	Mammalia	2006
1676	KT868433.1|Porcine_circovirus_2|Mammalia|Artiodactyla|Suidae|Sus|Sus scrofa|2006	Porcine_circovirus_2	Sus scrofa	Sus	Suidae	Artiodactyla	Mammalia	2006
1677	KT868432.1|Porcine_circovirus_2|Mammalia|Artiodactyla|Suidae|Sus|Sus scrofa|2007	Porcine_circovirus_2	Sus scrofa	Sus	Suidae	Artiodactyla	Mammalia	2007
1678	KT868431.1|Porcine_circovirus_2|Mammalia|Artiodactyla|Suidae|Sus|Sus scrofa|2007	Porcine_circovirus_2	Sus scrofa	Sus	Suidae	Artiodactyla	Mammalia	2007
1679	KT868430.1|Porcine_circovirus_2|Mammalia|Artiodactyla|Suidae|Sus|Sus scrofa|2003	Porcine_circovirus_2	Sus scrofa	Sus	Suidae	Artiodactyla	Mammalia	2003
1680	KT868429.1|Porcine_circovirus_2|Mammalia|Artiodactyla|Suidae|Sus|Sus scrofa|2007	Porcine_circovirus_2	Sus scrofa	Sus	Suidae	Artiodactyla	Mammalia	2007
1681	KT868428.1|Porcine_circovirus_2|Mammalia|Artiodactyla|Suidae|Sus|Sus scrofa|2007	Porcine_circovirus_2	Sus scrofa	Sus	Suidae	Artiodactyla	Mammalia	2007
1682	KT868427.1|Porcine_circovirus_2|Mammalia|Artiodactyla|Suidae|Sus|Sus scrofa|2006	Porcine_circovirus_2	Sus scrofa	Sus	Suidae	Artiodactyla	Mammalia	2006
1683	KT868426.1|Porcine_circovirus_2|Mammalia|Artiodactyla|Suidae|Sus|Sus scrofa|2006	Porcine_circovirus_2	Sus scrofa	Sus	Suidae	Artiodactyla	Mammalia	2006
1684	KT868425.1|Porcine_circovirus_2|Mammalia|Artiodactyla|Suidae|Sus|Sus scrofa|2006	Porcine_circovirus_2	Sus scrofa	Sus	Suidae	Artiodactyla	Mammalia	2006
1685	KT868424.1|Porcine_circovirus_2|Mammalia|Artiodactyla|Suidae|Sus|Sus scrofa|2006	Porcine_circovirus_2	Sus scrofa	Sus	Suidae	Artiodactyla	Mammalia	2006
1686	KT868423.1|Porcine_circovirus_2|Mammalia|Artiodactyla|Suidae|Sus|Sus scrofa|2006	Porcine_circovirus_2	Sus scrofa	Sus	Suidae	Artiodactyla	Mammalia	2006
1687	KT868422.1|Porcine_circovirus_2|Mammalia|Artiodactyla|Suidae|Sus|Sus scrofa|2006	Porcine_circovirus_2	Sus scrofa	Sus	Suidae	Artiodactyla	Mammalia	2006
1688	KT868421.1|Porcine_circovirus_2|Mammalia|Artiodactyla|Suidae|Sus|Sus scrofa|2006	Porcine_circovirus_2	Sus scrofa	Sus	Suidae	Artiodactyla	Mammalia	2006
1689	KT868420.1|Porcine_circovirus_2|Mammalia|Artiodactyla|Suidae|Sus|Sus scrofa|2007	Porcine_circovirus_2	Sus scrofa	Sus	Suidae	Artiodactyla	Mammalia	2007
1690	KT868419.1|Porcine_circovirus_2|Mammalia|Artiodactyla|Suidae|Sus|Sus scrofa|2014	Porcine_circovirus_2	Sus scrofa	Sus	Suidae	Artiodactyla	Mammalia	2014
1691	KT868418.1|Porcine_circovirus_2|Mammalia|Artiodactyla|Suidae|Sus|Sus scrofa|2009	Porcine_circovirus_2	Sus scrofa	Sus	Suidae	Artiodactyla	Mammalia	2009
1692	KT868417.1|Porcine_circovirus_2|Mammalia|Artiodactyla|Suidae|Sus|Sus scrofa|2012	Porcine_circovirus_2	Sus scrofa	Sus	Suidae	Artiodactyla	Mammalia	2012
1693	KT868416.1|Porcine_circovirus_2|Mammalia|Artiodactyla|Suidae|Sus|Sus scrofa|2012	Porcine_circovirus_2	Sus scrofa	Sus	Suidae	Artiodactyla	Mammalia	2012
1694	KT868415.1|Porcine_circovirus_2|Mammalia|Artiodactyla|Suidae|Sus|Sus scrofa|2012	Porcine_circovirus_2	Sus scrofa	Sus	Suidae	Artiodactyla	Mammalia	2012
1695	KT868414.1|Porcine_circovirus_2|Mammalia|Artiodactyla|Suidae|Sus|Sus scrofa|2012	Porcine_circovirus_2	Sus scrofa	Sus	Suidae	Artiodactyla	Mammalia	2012
1696	KT868413.1|Porcine_circovirus_2|Mammalia|Artiodactyla|Suidae|Sus|Sus scrofa|2012	Porcine_circovirus_2	Sus scrofa	Sus	Suidae	Artiodactyla	Mammalia	2012
1697	KT868412.1|Porcine_circovirus_2|Mammalia|Artiodactyla|Suidae|Sus|Sus scrofa|2012	Porcine_circovirus_2	Sus scrofa	Sus	Suidae	Artiodactyla	Mammalia	2012
1698	KT868411.1|Porcine_circovirus_2|Mammalia|Artiodactyla|Suidae|Sus|Sus scrofa|2012	Porcine_circovirus_2	Sus scrofa	Sus	Suidae	Artiodactyla	Mammalia	2012
1699	KT868410.1|Porcine_circovirus_2|Mammalia|Artiodactyla|Suidae|Sus|Sus scrofa|2012	Porcine_circovirus_2	Sus scrofa	Sus	Suidae	Artiodactyla	Mammalia	2012
1700	KT868409.1|Porcine_circovirus_2|Mammalia|Artiodactyla|Suidae|Sus|Sus scrofa|2012	Porcine_circovirus_2	Sus scrofa	Sus	Suidae	Artiodactyla	Mammalia	2012
1701	KT868408.1|Porcine_circovirus_2|Mammalia|Artiodactyla|Suidae|Sus|Sus scrofa|2012	Porcine_circovirus_2	Sus scrofa	Sus	Suidae	Artiodactyla	Mammalia	2012
1702	KT868407.1|Porcine_circovirus_2|Mammalia|Artiodactyla|Suidae|Sus|Sus scrofa|2012	Porcine_circovirus_2	Sus scrofa	Sus	Suidae	Artiodactyla	Mammalia	2012
1703	KT868406.1|Porcine_circovirus_2|Mammalia|Artiodactyla|Suidae|Sus|Sus scrofa|2012	Porcine_circovirus_2	Sus scrofa	Sus	Suidae	Artiodactyla	Mammalia	2012
1704	KT868405.1|Porcine_circovirus_2|Mammalia|Artiodactyla|Suidae|Sus|Sus scrofa|2012	Porcine_circovirus_2	Sus scrofa	Sus	Suidae	Artiodactyla	Mammalia	2012
1705	KT868404.1|Porcine_circovirus_2|Mammalia|Artiodactyla|Suidae|Sus|Sus scrofa|2012	Porcine_circovirus_2	Sus scrofa	Sus	Suidae	Artiodactyla	Mammalia	2012
1706	KT868403.1|Porcine_circovirus_2|Mammalia|Artiodactyla|Suidae|Sus|Sus scrofa|2012	Porcine_circovirus_2	Sus scrofa	Sus	Suidae	Artiodactyla	Mammalia	2012
1707	KT868402.1|Porcine_circovirus_2|Mammalia|Artiodactyla|Suidae|Sus|Sus scrofa|2012	Porcine_circovirus_2	Sus scrofa	Sus	Suidae	Artiodactyla	Mammalia	2012
1708	KT868401.1|Porcine_circovirus_2|Mammalia|Artiodactyla|Suidae|Sus|Sus scrofa|2012	Porcine_circovirus_2	Sus scrofa	Sus	Suidae	Artiodactyla	Mammalia	2012
1709	KT868400.1|Porcine_circovirus_2|Mammalia|Artiodactyla|Suidae|Sus|Sus scrofa|2012	Porcine_circovirus_2	Sus scrofa	Sus	Suidae	Artiodactyla	Mammalia	2012
1710	KT868399.1|Porcine_circovirus_2|Mammalia|Artiodactyla|Suidae|Sus|Sus scrofa|2012	Porcine_circovirus_2	Sus scrofa	Sus	Suidae	Artiodactyla	Mammalia	2012
1711	KT868398.1|Porcine_circovirus_2|Mammalia|Artiodactyla|Suidae|Sus|Sus scrofa|2012	Porcine_circovirus_2	Sus scrofa	Sus	Suidae	Artiodactyla	Mammalia	2012
1712	KT868397.1|Porcine_circovirus_2|Mammalia|Artiodactyla|Suidae|Sus|Sus scrofa|2012	Porcine_circovirus_2	Sus scrofa	Sus	Suidae	Artiodactyla	Mammalia	2012
1713	KT868396.1|Porcine_circovirus_2|Mammalia|Artiodactyla|Suidae|Sus|Sus scrofa|2012	Porcine_circovirus_2	Sus scrofa	Sus	Suidae	Artiodactyla	Mammalia	2012
1714	KT868395.1|Porcine_circovirus_2|Mammalia|Artiodactyla|Suidae|Sus|Sus scrofa|2012	Porcine_circovirus_2	Sus scrofa	Sus	Suidae	Artiodactyla	Mammalia	2012
1715	KT868394.1|Porcine_circovirus_2|Mammalia|Artiodactyla|Suidae|Sus|Sus scrofa|2012	Porcine_circovirus_2	Sus scrofa	Sus	Suidae	Artiodactyla	Mammalia	2012
1716	KT868393.1|Porcine_circovirus_2|Mammalia|Artiodactyla|Suidae|Sus|Sus scrofa|2012	Porcine_circovirus_2	Sus scrofa	Sus	Suidae	Artiodactyla	Mammalia	2012
1717	KT868392.1|Porcine_circovirus_2|Mammalia|Artiodactyla|Suidae|Sus|Sus scrofa|2012	Porcine_circovirus_2	Sus scrofa	Sus	Suidae	Artiodactyla	Mammalia	2012
1718	KT868391.1|Porcine_circovirus_2|Mammalia|Artiodactyla|Suidae|Sus|Sus scrofa|2006	Porcine_circovirus_2	Sus scrofa	Sus	Suidae	Artiodactyla	Mammalia	2006
1719	KT868390.1|Porcine_circovirus_2|Mammalia|Artiodactyla|Suidae|Sus|Sus scrofa|2012	Porcine_circovirus_2	Sus scrofa	Sus	Suidae	Artiodactyla	Mammalia	2012
1720	KT868389.1|Porcine_circovirus_2|Mammalia|Artiodactyla|Suidae|Sus|Sus scrofa|2006	Porcine_circovirus_2	Sus scrofa	Sus	Suidae	Artiodactyla	Mammalia	2006
1721	KT868388.1|Porcine_circovirus_2|Mammalia|Artiodactyla|Suidae|Sus|Sus scrofa|2012	Porcine_circovirus_2	Sus scrofa	Sus	Suidae	Artiodactyla	Mammalia	2012
1722	KT868387.1|Porcine_circovirus_2|Mammalia|Artiodactyla|Suidae|Sus|Sus scrofa|2007	Porcine_circovirus_2	Sus scrofa	Sus	Suidae	Artiodactyla	Mammalia	2007
1723	KT868386.1|Porcine_circovirus_2|Mammalia|Artiodactyla|Suidae|Sus|Sus scrofa|2006	Porcine_circovirus_2	Sus scrofa	Sus	Suidae	Artiodactyla	Mammalia	2006
1724	KT868385.1|Porcine_circovirus_2|Mammalia|Artiodactyla|Suidae|Sus|Sus scrofa|2012	Porcine_circovirus_2	Sus scrofa	Sus	Suidae	Artiodactyla	Mammalia	2012
1725	KT868384.1|Porcine_circovirus_2|Mammalia|Artiodactyla|Suidae|Sus|Sus scrofa|2012	Porcine_circovirus_2	Sus scrofa	Sus	Suidae	Artiodactyla	Mammalia	2012
1726	KT868383.1|Porcine_circovirus_2|Mammalia|Artiodactyla|Suidae|Sus|Sus scrofa|2006	Porcine_circovirus_2	Sus scrofa	Sus	Suidae	Artiodactyla	Mammalia	2006
1727	KT868382.1|Porcine_circovirus_2|Mammalia|Artiodactyla|Suidae|Sus|Sus scrofa|2005	Porcine_circovirus_2	Sus scrofa	Sus	Suidae	Artiodactyla	Mammalia	2005
1728	KT868381.1|Porcine_circovirus_2|Mammalia|Artiodactyla|Suidae|Sus|Sus scrofa|2012	Porcine_circovirus_2	Sus scrofa	Sus	Suidae	Artiodactyla	Mammalia	2012
1729	KT868380.1|Porcine_circovirus_2|Mammalia|Artiodactyla|Suidae|Sus|Sus scrofa|2007	Porcine_circovirus_2	Sus scrofa	Sus	Suidae	Artiodactyla	Mammalia	2007
1730	KT868379.1|Porcine_circovirus_2|Mammalia|Artiodactyla|Suidae|Sus|Sus scrofa|2006	Porcine_circovirus_2	Sus scrofa	Sus	Suidae	Artiodactyla	Mammalia	2006
1731	KT868378.1|Porcine_circovirus_2|Mammalia|Artiodactyla|Suidae|Sus|Sus scrofa|2005	Porcine_circovirus_2	Sus scrofa	Sus	Suidae	Artiodactyla	Mammalia	2005
1732	KT868377.1|Porcine_circovirus_2|Mammalia|Artiodactyla|Suidae|Sus|Sus scrofa|2012	Porcine_circovirus_2	Sus scrofa	Sus	Suidae	Artiodactyla	Mammalia	2012
1733	KT868376.1|Porcine_circovirus_2|Mammalia|Artiodactyla|Suidae|Sus|Sus scrofa|2007	Porcine_circovirus_2	Sus scrofa	Sus	Suidae	Artiodactyla	Mammalia	2007
1734	KT868375.1|Porcine_circovirus_2|Mammalia|Artiodactyla|Suidae|Sus|Sus scrofa|2006	Porcine_circovirus_2	Sus scrofa	Sus	Suidae	Artiodactyla	Mammalia	2006
1735	KT868374.1|Porcine_circovirus_2|Mammalia|Artiodactyla|Suidae|Sus|Sus scrofa|2005	Porcine_circovirus_2	Sus scrofa	Sus	Suidae	Artiodactyla	Mammalia	2005
1736	KT868373.1|Porcine_circovirus_2|Mammalia|Artiodactyla|Suidae|Sus|Sus scrofa|2012	Porcine_circovirus_2	Sus scrofa	Sus	Suidae	Artiodactyla	Mammalia	2012
1737	KT868372.1|Porcine_circovirus_2|Mammalia|Artiodactyla|Suidae|Sus|Sus scrofa|2007	Porcine_circovirus_2	Sus scrofa	Sus	Suidae	Artiodactyla	Mammalia	2007
1738	KT868371.1|Porcine_circovirus_2|Mammalia|Artiodactyla|Suidae|Sus|Sus scrofa|2006	Porcine_circovirus_2	Sus scrofa	Sus	Suidae	Artiodactyla	Mammalia	2006
1739	KT868370.1|Porcine_circovirus_2|Mammalia|Artiodactyla|Suidae|Sus|Sus scrofa|2005	Porcine_circovirus_2	Sus scrofa	Sus	Suidae	Artiodactyla	Mammalia	2005
1740	KT868369.1|Porcine_circovirus_2|Mammalia|Artiodactyla|Suidae|Sus|Sus scrofa|2013	Porcine_circovirus_2	Sus scrofa	Sus	Suidae	Artiodactyla	Mammalia	2013
1741	KT868368.1|Porcine_circovirus_2|Mammalia|Artiodactyla|Suidae|Sus|Sus scrofa|2007	Porcine_circovirus_2	Sus scrofa	Sus	Suidae	Artiodactyla	Mammalia	2007
1742	KT868367.1|Porcine_circovirus_2|Mammalia|Artiodactyla|Suidae|Sus|Sus scrofa|2006	Porcine_circovirus_2	Sus scrofa	Sus	Suidae	Artiodactyla	Mammalia	2006
1743	KT868366.1|Porcine_circovirus_2|Mammalia|Artiodactyla|Suidae|Sus|Sus scrofa|2005	Porcine_circovirus_2	Sus scrofa	Sus	Suidae	Artiodactyla	Mammalia	2005
1744	KT868365.1|Porcine_circovirus_2|Mammalia|Artiodactyla|Suidae|Sus|Sus scrofa|2007	Porcine_circovirus_2	Sus scrofa	Sus	Suidae	Artiodactyla	Mammalia	2007
1745	KT868364.1|Porcine_circovirus_2|Mammalia|Artiodactyla|Suidae|Sus|Sus scrofa|2013	Porcine_circovirus_2	Sus scrofa	Sus	Suidae	Artiodactyla	Mammalia	2013
1746	KT868363.1|Porcine_circovirus_2|Mammalia|Artiodactyla|Suidae|Sus|Sus scrofa|2007	Porcine_circovirus_2	Sus scrofa	Sus	Suidae	Artiodactyla	Mammalia	2007
1747	KT868362.1|Porcine_circovirus_2|Mammalia|Artiodactyla|Suidae|Sus|Sus scrofa|2005	Porcine_circovirus_2	Sus scrofa	Sus	Suidae	Artiodactyla	Mammalia	2005
1748	KT868361.1|Porcine_circovirus_2|Mammalia|Artiodactyla|Suidae|Sus|Sus scrofa|2006	Porcine_circovirus_2	Sus scrofa	Sus	Suidae	Artiodactyla	Mammalia	2006
1749	KT868360.1|Porcine_circovirus_2|Mammalia|Artiodactyla|Suidae|Sus|Sus scrofa|2006	Porcine_circovirus_2	Sus scrofa	Sus	Suidae	Artiodactyla	Mammalia	2006
1750	KT868359.1|Porcine_circovirus_2|Mammalia|Artiodactyla|Suidae|Sus|Sus scrofa|2006	Porcine_circovirus_2	Sus scrofa	Sus	Suidae	Artiodactyla	Mammalia	2006
1751	KT868358.1|Porcine_circovirus_2|Mammalia|Artiodactyla|Suidae|Sus|Sus scrofa|2006	Porcine_circovirus_2	Sus scrofa	Sus	Suidae	Artiodactyla	Mammalia	2006
1752	KT868357.1|Porcine_circovirus_2|Mammalia|Artiodactyla|Suidae|Sus|Sus scrofa|2006	Porcine_circovirus_2	Sus scrofa	Sus	Suidae	Artiodactyla	Mammalia	2006
1753	KT868356.1|Porcine_circovirus_2|Mammalia|Artiodactyla|Suidae|Sus|Sus scrofa|2006	Porcine_circovirus_2	Sus scrofa	Sus	Suidae	Artiodactyla	Mammalia	2006
1754	KT868355.1|Porcine_circovirus_2|Mammalia|Artiodactyla|Suidae|Sus|Sus scrofa|2006	Porcine_circovirus_2	Sus scrofa	Sus	Suidae	Artiodactyla	Mammalia	2006
1755	KT868354.1|Porcine_circovirus_2|Mammalia|Artiodactyla|Suidae|Sus|Sus scrofa|2006	Porcine_circovirus_2	Sus scrofa	Sus	Suidae	Artiodactyla	Mammalia	2006
1756	KT868353.1|Porcine_circovirus_2|Mammalia|Artiodactyla|Suidae|Sus|Sus scrofa|2006	Porcine_circovirus_2	Sus scrofa	Sus	Suidae	Artiodactyla	Mammalia	2006
1757	KT868352.1|Porcine_circovirus_2|Mammalia|Artiodactyla|Suidae|Sus|Sus scrofa|2006	Porcine_circovirus_2	Sus scrofa	Sus	Suidae	Artiodactyla	Mammalia	2006
1758	KT868351.1|Porcine_circovirus_2|Mammalia|Artiodactyla|Suidae|Sus|Sus scrofa|2006	Porcine_circovirus_2	Sus scrofa	Sus	Suidae	Artiodactyla	Mammalia	2006
1759	KT868350.1|Porcine_circovirus_2|Mammalia|Artiodactyla|Suidae|Sus|Sus scrofa|2006	Porcine_circovirus_2	Sus scrofa	Sus	Suidae	Artiodactyla	Mammalia	2006
1760	KT868349.1|Porcine_circovirus_2|Mammalia|Artiodactyla|Suidae|Sus|Sus scrofa|2006	Porcine_circovirus_2	Sus scrofa	Sus	Suidae	Artiodactyla	Mammalia	2006
1761	KT868348.1|Porcine_circovirus_2|Mammalia|Artiodactyla|Suidae|Sus|Sus scrofa|2006	Porcine_circovirus_2	Sus scrofa	Sus	Suidae	Artiodactyla	Mammalia	2006
1762	KT868347.1|Porcine_circovirus_2|Mammalia|Artiodactyla|Suidae|Sus|Sus scrofa|2007	Porcine_circovirus_2	Sus scrofa	Sus	Suidae	Artiodactyla	Mammalia	2007
1763	KT868346.1|Porcine_circovirus_2|Mammalia|Artiodactyla|Suidae|Sus|Sus scrofa|2006	Porcine_circovirus_2	Sus scrofa	Sus	Suidae	Artiodactyla	Mammalia	2006
1764	KT868345.1|Porcine_circovirus_2|Mammalia|Artiodactyla|Suidae|Sus|Sus scrofa|2006	Porcine_circovirus_2	Sus scrofa	Sus	Suidae	Artiodactyla	Mammalia	2006
1765	KT868344.1|Porcine_circovirus_2|Mammalia|Artiodactyla|Suidae|Sus|Sus scrofa|2007	Porcine_circovirus_2	Sus scrofa	Sus	Suidae	Artiodactyla	Mammalia	2007
1766	KT868343.1|Porcine_circovirus_2|Mammalia|Artiodactyla|Suidae|Sus|Sus scrofa|2006	Porcine_circovirus_2	Sus scrofa	Sus	Suidae	Artiodactyla	Mammalia	2006
1767	KT868342.1|Porcine_circovirus_2|Mammalia|Artiodactyla|Suidae|Sus|Sus scrofa|2006	Porcine_circovirus_2	Sus scrofa	Sus	Suidae	Artiodactyla	Mammalia	2006
1768	KT868341.1|Porcine_circovirus_2|Mammalia|Artiodactyla|Suidae|Sus|Sus scrofa|2006	Porcine_circovirus_2	Sus scrofa	Sus	Suidae	Artiodactyla	Mammalia	2006
1769	KT868340.1|Porcine_circovirus_2|Mammalia|Artiodactyla|Suidae|Sus|Sus scrofa|2006	Porcine_circovirus_2	Sus scrofa	Sus	Suidae	Artiodactyla	Mammalia	2006
1770	KT868339.1|Porcine_circovirus_2|Mammalia|Artiodactyla|Suidae|Sus|Sus scrofa|2006	Porcine_circovirus_2	Sus scrofa	Sus	Suidae	Artiodactyla	Mammalia	2006
1771	KT868338.1|Porcine_circovirus_2|Mammalia|Artiodactyla|Suidae|Sus|Sus scrofa|2008	Porcine_circovirus_2	Sus scrofa	Sus	Suidae	Artiodactyla	Mammalia	2008
1772	KT868337.1|Porcine_circovirus_2|Mammalia|Artiodactyla|Suidae|Sus|Sus scrofa|2002	Porcine_circovirus_2	Sus scrofa	Sus	Suidae	Artiodactyla	Mammalia	2002
1773	KT868336.1|Porcine_circovirus_2|Mammalia|Artiodactyla|Suidae|Sus|Sus scrofa|2005	Porcine_circovirus_2	Sus scrofa	Sus	Suidae	Artiodactyla	Mammalia	2005
1774	KT868335.1|Porcine_circovirus_2|Mammalia|Artiodactyla|Suidae|Sus|Sus scrofa|2005	Porcine_circovirus_2	Sus scrofa	Sus	Suidae	Artiodactyla	Mammalia	2005
1775	KT868334.1|Porcine_circovirus_2|Mammalia|Artiodactyla|Suidae|Sus|Sus scrofa|2005	Porcine_circovirus_2	Sus scrofa	Sus	Suidae	Artiodactyla	Mammalia	2005
1776	KT868333.1|Porcine_circovirus_2|Mammalia|Artiodactyla|Suidae|Sus|Sus scrofa|2005	Porcine_circovirus_2	Sus scrofa	Sus	Suidae	Artiodactyla	Mammalia	2005
1777	KT868332.1|Porcine_circovirus_2|Mammalia|Artiodactyla|Suidae|Sus|Sus scrofa|2005	Porcine_circovirus_2	Sus scrofa	Sus	Suidae	Artiodactyla	Mammalia	2005
1778	KT868331.1|Porcine_circovirus_2|Mammalia|Artiodactyla|Suidae|Sus|Sus scrofa|2005	Porcine_circovirus_2	Sus scrofa	Sus	Suidae	Artiodactyla	Mammalia	2005
1779	KT868330.1|Porcine_circovirus_2|Mammalia|Artiodactyla|Suidae|Sus|Sus scrofa|2005	Porcine_circovirus_2	Sus scrofa	Sus	Suidae	Artiodactyla	Mammalia	2005
1780	KT868329.1|Porcine_circovirus_2|Mammalia|Artiodactyla|Suidae|Sus|Sus scrofa|2006	Porcine_circovirus_2	Sus scrofa	Sus	Suidae	Artiodactyla	Mammalia	2006
1781	KT868328.1|Porcine_circovirus_2|Mammalia|Artiodactyla|Suidae|Sus|Sus scrofa|2005	Porcine_circovirus_2	Sus scrofa	Sus	Suidae	Artiodactyla	Mammalia	2005
1782	KT868327.1|Porcine_circovirus_2|Mammalia|Artiodactyla|Suidae|Sus|Sus scrofa|2006	Porcine_circovirus_2	Sus scrofa	Sus	Suidae	Artiodactyla	Mammalia	2006
1783	KT868326.1|Porcine_circovirus_2|Mammalia|Artiodactyla|Suidae|Sus|Sus scrofa|2005	Porcine_circovirus_2	Sus scrofa	Sus	Suidae	Artiodactyla	Mammalia	2005
1784	KT868325.1|Porcine_circovirus_2|Mammalia|Artiodactyla|Suidae|Sus|Sus scrofa|2006	Porcine_circovirus_2	Sus scrofa	Sus	Suidae	Artiodactyla	Mammalia	2006
1785	KT868324.1|Porcine_circovirus_2|Mammalia|Artiodactyla|Suidae|Sus|Sus scrofa|2005	Porcine_circovirus_2	Sus scrofa	Sus	Suidae	Artiodactyla	Mammalia	2005
1786	KT868323.1|Porcine_circovirus_2|Mammalia|Artiodactyla|Suidae|Sus|Sus scrofa|2007	Porcine_circovirus_2	Sus scrofa	Sus	Suidae	Artiodactyla	Mammalia	2007
1787	KT868322.1|Porcine_circovirus_2|Mammalia|Artiodactyla|Suidae|Sus|Sus scrofa|2006	Porcine_circovirus_2	Sus scrofa	Sus	Suidae	Artiodactyla	Mammalia	2006
1788	KT868321.1|Porcine_circovirus_2|Mammalia|Artiodactyla|Suidae|Sus|Sus scrofa|2007	Porcine_circovirus_2	Sus scrofa	Sus	Suidae	Artiodactyla	Mammalia	2007
1789	KT868320.1|Porcine_circovirus_2|Mammalia|Artiodactyla|Suidae|Sus|Sus scrofa|2006	Porcine_circovirus_2	Sus scrofa	Sus	Suidae	Artiodactyla	Mammalia	2006
1790	KT868319.1|Porcine_circovirus_2|Mammalia|Artiodactyla|Suidae|Sus|Sus scrofa|2005	Porcine_circovirus_2	Sus scrofa	Sus	Suidae	Artiodactyla	Mammalia	2005
1791	KT868318.1|Porcine_circovirus_2|Mammalia|Artiodactyla|Suidae|Sus|Sus scrofa|2003	Porcine_circovirus_2	Sus scrofa	Sus	Suidae	Artiodactyla	Mammalia	2003
1792	KT868317.1|Porcine_circovirus_2|Mammalia|Artiodactyla|Suidae|Sus|Sus scrofa|2007	Porcine_circovirus_2	Sus scrofa	Sus	Suidae	Artiodactyla	Mammalia	2007
1793	KT868316.1|Porcine_circovirus_2|Mammalia|Artiodactyla|Suidae|Sus|Sus scrofa|2006	Porcine_circovirus_2	Sus scrofa	Sus	Suidae	Artiodactyla	Mammalia	2006
1794	KT868315.1|Porcine_circovirus_2|Mammalia|Artiodactyla|Suidae|Sus|Sus scrofa|2005	Porcine_circovirus_2	Sus scrofa	Sus	Suidae	Artiodactyla	Mammalia	2005
1795	KT868314.1|Porcine_circovirus_2|Mammalia|Artiodactyla|Suidae|Sus|Sus scrofa|2004	Porcine_circovirus_2	Sus scrofa	Sus	Suidae	Artiodactyla	Mammalia	2004
1796	KT868313.1|Porcine_circovirus_2|Mammalia|Artiodactyla|Suidae|Sus|Sus scrofa|2007	Porcine_circovirus_2	Sus scrofa	Sus	Suidae	Artiodactyla	Mammalia	2007
1797	KT868312.1|Porcine_circovirus_2|Mammalia|Artiodactyla|Suidae|Sus|Sus scrofa|2005	Porcine_circovirus_2	Sus scrofa	Sus	Suidae	Artiodactyla	Mammalia	2005
1798	KT868311.1|Porcine_circovirus_2|Mammalia|Artiodactyla|Suidae|Sus|Sus scrofa|2004	Porcine_circovirus_2	Sus scrofa	Sus	Suidae	Artiodactyla	Mammalia	2004
1799	KT868310.1|Porcine_circovirus_2|Mammalia|Artiodactyla|Suidae|Sus|Sus scrofa|2004	Porcine_circovirus_2	Sus scrofa	Sus	Suidae	Artiodactyla	Mammalia	2004
1800	KT868309.1|Porcine_circovirus_2|Mammalia|Artiodactyla|Suidae|Sus|Sus scrofa|2006	Porcine_circovirus_2	Sus scrofa	Sus	Suidae	Artiodactyla	Mammalia	2006
1801	KT868308.1|Porcine_circovirus_2|Mammalia|Artiodactyla|Suidae|Sus|Sus scrofa|2006	Porcine_circovirus_2	Sus scrofa	Sus	Suidae	Artiodactyla	Mammalia	2006
1802	KT868307.1|Porcine_circovirus_2|Mammalia|Artiodactyla|Suidae|Sus|Sus scrofa|2006	Porcine_circovirus_2	Sus scrofa	Sus	Suidae	Artiodactyla	Mammalia	2006
1803	KT868306.1|Porcine_circovirus_2|Mammalia|Artiodactyla|Suidae|Sus|Sus scrofa|2006	Porcine_circovirus_2	Sus scrofa	Sus	Suidae	Artiodactyla	Mammalia	2006
1804	KT868305.1|Porcine_circovirus_2|Mammalia|Artiodactyla|Suidae|Sus|Sus scrofa|2006	Porcine_circovirus_2	Sus scrofa	Sus	Suidae	Artiodactyla	Mammalia	2006
1805	KT868304.1|Porcine_circovirus_2|Mammalia|Artiodactyla|Suidae|Sus|Sus scrofa|2006	Porcine_circovirus_2	Sus scrofa	Sus	Suidae	Artiodactyla	Mammalia	2006
1806	KT868303.1|Porcine_circovirus_2|Mammalia|Artiodactyla|Suidae|Sus|Sus scrofa|2006	Porcine_circovirus_2	Sus scrofa	Sus	Suidae	Artiodactyla	Mammalia	2006
1807	KT868302.1|Porcine_circovirus_2|Mammalia|Artiodactyla|Suidae|Sus|Sus scrofa|2006	Porcine_circovirus_2	Sus scrofa	Sus	Suidae	Artiodactyla	Mammalia	2006
1808	KT868301.1|Porcine_circovirus_2|Mammalia|Artiodactyla|Suidae|Sus|Sus scrofa|2006	Porcine_circovirus_2	Sus scrofa	Sus	Suidae	Artiodactyla	Mammalia	2006
1809	KT868300.1|Porcine_circovirus_2|Mammalia|Artiodactyla|Suidae|Sus|Sus scrofa|2006	Porcine_circovirus_2	Sus scrofa	Sus	Suidae	Artiodactyla	Mammalia	2006
1810	KT868299.1|Porcine_circovirus_2|Mammalia|Artiodactyla|Suidae|Sus|Sus scrofa|2006	Porcine_circovirus_2	Sus scrofa	Sus	Suidae	Artiodactyla	Mammalia	2006
1811	KT868298.1|Porcine_circovirus_2|Mammalia|Artiodactyla|Suidae|Sus|Sus scrofa|2006	Porcine_circovirus_2	Sus scrofa	Sus	Suidae	Artiodactyla	Mammalia	2006
1812	KT868297.1|Porcine_circovirus_2|Mammalia|Artiodactyla|Suidae|Sus|Sus scrofa|2006	Porcine_circovirus_2	Sus scrofa	Sus	Suidae	Artiodactyla	Mammalia	2006
1813	KT868296.1|Porcine_circovirus_2|Mammalia|Artiodactyla|Suidae|Sus|Sus scrofa|2006	Porcine_circovirus_2	Sus scrofa	Sus	Suidae	Artiodactyla	Mammalia	2006
1814	KT868295.1|Porcine_circovirus_2|Mammalia|Artiodactyla|Suidae|Sus|Sus scrofa|2006	Porcine_circovirus_2	Sus scrofa	Sus	Suidae	Artiodactyla	Mammalia	2006
1815	KT868294.1|Porcine_circovirus_2|Mammalia|Artiodactyla|Suidae|Sus|Sus scrofa|2007	Porcine_circovirus_2	Sus scrofa	Sus	Suidae	Artiodactyla	Mammalia	2007
1816	KT868293.1|Porcine_circovirus_2|Mammalia|Artiodactyla|Suidae|Sus|Sus scrofa|2006	Porcine_circovirus_2	Sus scrofa	Sus	Suidae	Artiodactyla	Mammalia	2006
1817	KT868292.1|Porcine_circovirus_2|Mammalia|Artiodactyla|Suidae|Sus|Sus scrofa|2007	Porcine_circovirus_2	Sus scrofa	Sus	Suidae	Artiodactyla	Mammalia	2007
1818	KT868291.1|Porcine_circovirus_2|Mammalia|Artiodactyla|Suidae|Sus|Sus scrofa|2006	Porcine_circovirus_2	Sus scrofa	Sus	Suidae	Artiodactyla	Mammalia	2006
1819	KT868290.1|Porcine_circovirus_2|Mammalia|Artiodactyla|Suidae|Sus|Sus scrofa|2012	Porcine_circovirus_2	Sus scrofa	Sus	Suidae	Artiodactyla	Mammalia	2012
1820	KT868289.1|Porcine_circovirus_2|Mammalia|Artiodactyla|Suidae|Sus|Sus scrofa|2007	Porcine_circovirus_2	Sus scrofa	Sus	Suidae	Artiodactyla	Mammalia	2007
1821	KT868288.1|Porcine_circovirus_2|Mammalia|Artiodactyla|Suidae|Sus|Sus scrofa|2012	Porcine_circovirus_2	Sus scrofa	Sus	Suidae	Artiodactyla	Mammalia	2012
1822	KT868287.1|Porcine_circovirus_2|Mammalia|Artiodactyla|Suidae|Sus|Sus scrofa|2007	Porcine_circovirus_2	Sus scrofa	Sus	Suidae	Artiodactyla	Mammalia	2007
1823	KT868286.1|Porcine_circovirus_2|Mammalia|Artiodactyla|Suidae|Sus|Sus scrofa|2006	Porcine_circovirus_2	Sus scrofa	Sus	Suidae	Artiodactyla	Mammalia	2006
1824	KT868285.1|Porcine_circovirus_2|Mammalia|Artiodactyla|Suidae|Sus|Sus scrofa|2009	Porcine_circovirus_2	Sus scrofa	Sus	Suidae	Artiodactyla	Mammalia	2009
1825	KT868284.1|Porcine_circovirus_2|Mammalia|Artiodactyla|Suidae|Sus|Sus scrofa|2006	Porcine_circovirus_2	Sus scrofa	Sus	Suidae	Artiodactyla	Mammalia	2006
1826	KT868283.1|Porcine_circovirus_2|Mammalia|Artiodactyla|Suidae|Sus|Sus scrofa|2006	Porcine_circovirus_2	Sus scrofa	Sus	Suidae	Artiodactyla	Mammalia	2006
1827	KT868282.1|Porcine_circovirus_2|Mammalia|Artiodactyla|Suidae|Sus|Sus scrofa|2006	Porcine_circovirus_2	Sus scrofa	Sus	Suidae	Artiodactyla	Mammalia	2006
1828	KT868281.1|Porcine_circovirus_2|Mammalia|Artiodactyla|Suidae|Sus|Sus scrofa|2006	Porcine_circovirus_2	Sus scrofa	Sus	Suidae	Artiodactyla	Mammalia	2006
1829	KT868280.1|Porcine_circovirus_2|Mammalia|Artiodactyla|Suidae|Sus|Sus scrofa|2006	Porcine_circovirus_2	Sus scrofa	Sus	Suidae	Artiodactyla	Mammalia	2006
1830	KT868279.1|Porcine_circovirus_2|Mammalia|Artiodactyla|Suidae|Sus|Sus scrofa|2006	Porcine_circovirus_2	Sus scrofa	Sus	Suidae	Artiodactyla	Mammalia	2006
1831	KT868278.1|Porcine_circovirus_2|Mammalia|Artiodactyla|Suidae|Sus|Sus scrofa|2006	Porcine_circovirus_2	Sus scrofa	Sus	Suidae	Artiodactyla	Mammalia	2006
1832	KT868277.1|Porcine_circovirus_2|Mammalia|Artiodactyla|Suidae|Sus|Sus scrofa|2006	Porcine_circovirus_2	Sus scrofa	Sus	Suidae	Artiodactyla	Mammalia	2006
1833	KT868276.1|Porcine_circovirus_2|Mammalia|Artiodactyla|Suidae|Sus|Sus scrofa|2006	Porcine_circovirus_2	Sus scrofa	Sus	Suidae	Artiodactyla	Mammalia	2006
1834	KT868275.1|Porcine_circovirus_2|Mammalia|Artiodactyla|Suidae|Sus|Sus scrofa|2006	Porcine_circovirus_2	Sus scrofa	Sus	Suidae	Artiodactyla	Mammalia	2006
1835	KT868274.1|Porcine_circovirus_2|Mammalia|Artiodactyla|Suidae|Sus|Sus scrofa|2006	Porcine_circovirus_2	Sus scrofa	Sus	Suidae	Artiodactyla	Mammalia	2006
1836	KT868273.1|Porcine_circovirus_2|Mammalia|Artiodactyla|Suidae|Sus|Sus scrofa|2006	Porcine_circovirus_2	Sus scrofa	Sus	Suidae	Artiodactyla	Mammalia	2006
1837	KT868272.1|Porcine_circovirus_2|Mammalia|Artiodactyla|Suidae|Sus|Sus scrofa|2006	Porcine_circovirus_2	Sus scrofa	Sus	Suidae	Artiodactyla	Mammalia	2006
1838	KT868271.1|Porcine_circovirus_2|Mammalia|Artiodactyla|Suidae|Sus|Sus scrofa|2006	Porcine_circovirus_2	Sus scrofa	Sus	Suidae	Artiodactyla	Mammalia	2006
1839	KT868270.1|Porcine_circovirus_2|Mammalia|Artiodactyla|Suidae|Sus|Sus scrofa|2006	Porcine_circovirus_2	Sus scrofa	Sus	Suidae	Artiodactyla	Mammalia	2006
1840	KT868269.1|Porcine_circovirus_2|Mammalia|Artiodactyla|Suidae|Sus|Sus scrofa|2006	Porcine_circovirus_2	Sus scrofa	Sus	Suidae	Artiodactyla	Mammalia	2006
1841	KT868268.1|Porcine_circovirus_2|Mammalia|Artiodactyla|Suidae|Sus|Sus scrofa|2006	Porcine_circovirus_2	Sus scrofa	Sus	Suidae	Artiodactyla	Mammalia	2006
1842	KT868267.1|Porcine_circovirus_2|Mammalia|Artiodactyla|Suidae|Sus|Sus scrofa|2006	Porcine_circovirus_2	Sus scrofa	Sus	Suidae	Artiodactyla	Mammalia	2006
1843	KT868266.1|Porcine_circovirus_2|Mammalia|Artiodactyla|Suidae|Sus|Sus scrofa|2006	Porcine_circovirus_2	Sus scrofa	Sus	Suidae	Artiodactyla	Mammalia	2006
1844	KT868265.1|Porcine_circovirus_2|Mammalia|Artiodactyla|Suidae|Sus|Sus scrofa|2006	Porcine_circovirus_2	Sus scrofa	Sus	Suidae	Artiodactyla	Mammalia	2006
1845	KT868264.1|Porcine_circovirus_2|Mammalia|Artiodactyla|Suidae|Sus|Sus scrofa|2006	Porcine_circovirus_2	Sus scrofa	Sus	Suidae	Artiodactyla	Mammalia	2006
1846	KT868263.1|Porcine_circovirus_2|Mammalia|Artiodactyla|Suidae|Sus|Sus scrofa|2006	Porcine_circovirus_2	Sus scrofa	Sus	Suidae	Artiodactyla	Mammalia	2006
1847	KT868262.1|Porcine_circovirus_2|Mammalia|Artiodactyla|Suidae|Sus|Sus scrofa|2006	Porcine_circovirus_2	Sus scrofa	Sus	Suidae	Artiodactyla	Mammalia	2006
1848	KT868261.1|Porcine_circovirus_2|Mammalia|Artiodactyla|Suidae|Sus|Sus scrofa|2006	Porcine_circovirus_2	Sus scrofa	Sus	Suidae	Artiodactyla	Mammalia	2006
1849	KT868260.1|Porcine_circovirus_2|Mammalia|Artiodactyla|Suidae|Sus|Sus scrofa|2006	Porcine_circovirus_2	Sus scrofa	Sus	Suidae	Artiodactyla	Mammalia	2006
1850	KT868259.1|Porcine_circovirus_2|Mammalia|Artiodactyla|Suidae|Sus|Sus scrofa|2006	Porcine_circovirus_2	Sus scrofa	Sus	Suidae	Artiodactyla	Mammalia	2006
1851	KT868258.1|Porcine_circovirus_2|Mammalia|Artiodactyla|Suidae|Sus|Sus scrofa|2006	Porcine_circovirus_2	Sus scrofa	Sus	Suidae	Artiodactyla	Mammalia	2006
1852	KT868257.1|Porcine_circovirus_2|Mammalia|Artiodactyla|Suidae|Sus|Sus scrofa|2006	Porcine_circovirus_2	Sus scrofa	Sus	Suidae	Artiodactyla	Mammalia	2006
1853	KT868256.1|Porcine_circovirus_2|Mammalia|Artiodactyla|Suidae|Sus|Sus scrofa|2006	Porcine_circovirus_2	Sus scrofa	Sus	Suidae	Artiodactyla	Mammalia	2006
1854	KT868255.1|Porcine_circovirus_2|Mammalia|Artiodactyla|Suidae|Sus|Sus scrofa|2006	Porcine_circovirus_2	Sus scrofa	Sus	Suidae	Artiodactyla	Mammalia	2006
1855	KT868254.1|Porcine_circovirus_2|Mammalia|Artiodactyla|Suidae|Sus|Sus scrofa|2006	Porcine_circovirus_2	Sus scrofa	Sus	Suidae	Artiodactyla	Mammalia	2006
1856	KT868253.1|Porcine_circovirus_2|Mammalia|Artiodactyla|Suidae|Sus|Sus scrofa|2006	Porcine_circovirus_2	Sus scrofa	Sus	Suidae	Artiodactyla	Mammalia	2006
1857	KT868252.1|Porcine_circovirus_2|Mammalia|Artiodactyla|Suidae|Sus|Sus scrofa|2006	Porcine_circovirus_2	Sus scrofa	Sus	Suidae	Artiodactyla	Mammalia	2006
1858	KT868251.1|Porcine_circovirus_2|Mammalia|Artiodactyla|Suidae|Sus|Sus scrofa|2006	Porcine_circovirus_2	Sus scrofa	Sus	Suidae	Artiodactyla	Mammalia	2006
1859	KT868250.1|Porcine_circovirus_2|Mammalia|Artiodactyla|Suidae|Sus|Sus scrofa|2006	Porcine_circovirus_2	Sus scrofa	Sus	Suidae	Artiodactyla	Mammalia	2006
1860	KT868249.1|Porcine_circovirus_2|Mammalia|Artiodactyla|Suidae|Sus|Sus scrofa|2006	Porcine_circovirus_2	Sus scrofa	Sus	Suidae	Artiodactyla	Mammalia	2006
1861	KT868248.1|Porcine_circovirus_2|Mammalia|Artiodactyla|Suidae|Sus|Sus scrofa|2006	Porcine_circovirus_2	Sus scrofa	Sus	Suidae	Artiodactyla	Mammalia	2006
1862	KT868247.1|Porcine_circovirus_2|Mammalia|Artiodactyla|Suidae|Sus|Sus scrofa|2006	Porcine_circovirus_2	Sus scrofa	Sus	Suidae	Artiodactyla	Mammalia	2006
1863	KT868246.1|Porcine_circovirus_2|Mammalia|Artiodactyla|Suidae|Sus|Sus scrofa|2006	Porcine_circovirus_2	Sus scrofa	Sus	Suidae	Artiodactyla	Mammalia	2006
1864	KT868245.1|Porcine_circovirus_2|Mammalia|Artiodactyla|Suidae|Sus|Sus scrofa|2006	Porcine_circovirus_2	Sus scrofa	Sus	Suidae	Artiodactyla	Mammalia	2006
1865	KT868244.1|Porcine_circovirus_2|Mammalia|Artiodactyla|Suidae|Sus|Sus scrofa|2006	Porcine_circovirus_2	Sus scrofa	Sus	Suidae	Artiodactyla	Mammalia	2006
1866	KT868243.1|Porcine_circovirus_2|Mammalia|Artiodactyla|Suidae|Sus|Sus scrofa|2006	Porcine_circovirus_2	Sus scrofa	Sus	Suidae	Artiodactyla	Mammalia	2006
1867	KT868242.1|Porcine_circovirus_2|Mammalia|Artiodactyla|Suidae|Sus|Sus scrofa|2006	Porcine_circovirus_2	Sus scrofa	Sus	Suidae	Artiodactyla	Mammalia	2006
1868	KT868241.1|Porcine_circovirus_2|Mammalia|Artiodactyla|Suidae|Sus|Sus scrofa|2006	Porcine_circovirus_2	Sus scrofa	Sus	Suidae	Artiodactyla	Mammalia	2006
1869	KT868240.1|Porcine_circovirus_2|Mammalia|Artiodactyla|Suidae|Sus|Sus scrofa|2006	Porcine_circovirus_2	Sus scrofa	Sus	Suidae	Artiodactyla	Mammalia	2006
1870	KT868239.1|Porcine_circovirus_2|Mammalia|Artiodactyla|Suidae|Sus|Sus scrofa|2006	Porcine_circovirus_2	Sus scrofa	Sus	Suidae	Artiodactyla	Mammalia	2006
1871	KT868238.1|Porcine_circovirus_2|Mammalia|Artiodactyla|Suidae|Sus|Sus scrofa|2006	Porcine_circovirus_2	Sus scrofa	Sus	Suidae	Artiodactyla	Mammalia	2006
1872	KT868237.1|Porcine_circovirus_2|Mammalia|Artiodactyla|Suidae|Sus|Sus scrofa|2006	Porcine_circovirus_2	Sus scrofa	Sus	Suidae	Artiodactyla	Mammalia	2006
1873	KT868236.1|Porcine_circovirus_2|Mammalia|Artiodactyla|Suidae|Sus|Sus scrofa|2006	Porcine_circovirus_2	Sus scrofa	Sus	Suidae	Artiodactyla	Mammalia	2006
1874	KT868235.1|Porcine_circovirus_2|Mammalia|Artiodactyla|Suidae|Sus|Sus scrofa|2006	Porcine_circovirus_2	Sus scrofa	Sus	Suidae	Artiodactyla	Mammalia	2006
1875	KT868234.1|Porcine_circovirus_2|Mammalia|Artiodactyla|Suidae|Sus|Sus scrofa|2006	Porcine_circovirus_2	Sus scrofa	Sus	Suidae	Artiodactyla	Mammalia	2006
1876	KT868233.1|Porcine_circovirus_2|Mammalia|Artiodactyla|Suidae|Sus|Sus scrofa|2006	Porcine_circovirus_2	Sus scrofa	Sus	Suidae	Artiodactyla	Mammalia	2006
1877	KT868232.1|Porcine_circovirus_2|Mammalia|Artiodactyla|Suidae|Sus|Sus scrofa|2006	Porcine_circovirus_2	Sus scrofa	Sus	Suidae	Artiodactyla	Mammalia	2006
1878	KT868231.1|Porcine_circovirus_2|Mammalia|Artiodactyla|Suidae|Sus|Sus scrofa|2006	Porcine_circovirus_2	Sus scrofa	Sus	Suidae	Artiodactyla	Mammalia	2006
1879	KT868230.1|Porcine_circovirus_2|Mammalia|Artiodactyla|Suidae|Sus|Sus scrofa|2006	Porcine_circovirus_2	Sus scrofa	Sus	Suidae	Artiodactyla	Mammalia	2006
1880	KT868229.1|Porcine_circovirus_2|Mammalia|Artiodactyla|Suidae|Sus|Sus scrofa|2006	Porcine_circovirus_2	Sus scrofa	Sus	Suidae	Artiodactyla	Mammalia	2006
1881	KT868228.1|Porcine_circovirus_2|Mammalia|Artiodactyla|Suidae|Sus|Sus scrofa|2006	Porcine_circovirus_2	Sus scrofa	Sus	Suidae	Artiodactyla	Mammalia	2006
1882	KT868227.1|Porcine_circovirus_2|Mammalia|Artiodactyla|Suidae|Sus|Sus scrofa|2006	Porcine_circovirus_2	Sus scrofa	Sus	Suidae	Artiodactyla	Mammalia	2006
1883	KT868226.1|Porcine_circovirus_2|Mammalia|Artiodactyla|Suidae|Sus|Sus scrofa|2006	Porcine_circovirus_2	Sus scrofa	Sus	Suidae	Artiodactyla	Mammalia	2006
1884	KT868225.1|Porcine_circovirus_2|Mammalia|Artiodactyla|Suidae|Sus|Sus scrofa|2006	Porcine_circovirus_2	Sus scrofa	Sus	Suidae	Artiodactyla	Mammalia	2006
1885	KT868224.1|Porcine_circovirus_2|Mammalia|Artiodactyla|Suidae|Sus|Sus scrofa|2006	Porcine_circovirus_2	Sus scrofa	Sus	Suidae	Artiodactyla	Mammalia	2006
1886	KT868223.1|Porcine_circovirus_2|Mammalia|Artiodactyla|Suidae|Sus|Sus scrofa|2006	Porcine_circovirus_2	Sus scrofa	Sus	Suidae	Artiodactyla	Mammalia	2006
1887	KT868222.1|Porcine_circovirus_2|Mammalia|Artiodactyla|Suidae|Sus|Sus scrofa|2006	Porcine_circovirus_2	Sus scrofa	Sus	Suidae	Artiodactyla	Mammalia	2006
1888	KT868221.1|Porcine_circovirus_2|Mammalia|Artiodactyla|Suidae|Sus|Sus scrofa|2006	Porcine_circovirus_2	Sus scrofa	Sus	Suidae	Artiodactyla	Mammalia	2006
1889	KT868220.1|Porcine_circovirus_2|Mammalia|Artiodactyla|Suidae|Sus|Sus scrofa|2006	Porcine_circovirus_2	Sus scrofa	Sus	Suidae	Artiodactyla	Mammalia	2006
1890	KT868219.1|Porcine_circovirus_2|Mammalia|Artiodactyla|Suidae|Sus|Sus scrofa|2006	Porcine_circovirus_2	Sus scrofa	Sus	Suidae	Artiodactyla	Mammalia	2006
1891	KT868218.1|Porcine_circovirus_2|Mammalia|Artiodactyla|Suidae|Sus|Sus scrofa|2006	Porcine_circovirus_2	Sus scrofa	Sus	Suidae	Artiodactyla	Mammalia	2006
1892	KT868217.1|Porcine_circovirus_2|Mammalia|Artiodactyla|Suidae|Sus|Sus scrofa|2006	Porcine_circovirus_2	Sus scrofa	Sus	Suidae	Artiodactyla	Mammalia	2006
1893	KT868216.1|Porcine_circovirus_2|Mammalia|Artiodactyla|Suidae|Sus|Sus scrofa|2006	Porcine_circovirus_2	Sus scrofa	Sus	Suidae	Artiodactyla	Mammalia	2006
1894	KT868215.1|Porcine_circovirus_2|Mammalia|Artiodactyla|Suidae|Sus|Sus scrofa|2006	Porcine_circovirus_2	Sus scrofa	Sus	Suidae	Artiodactyla	Mammalia	2006
1895	KT868214.1|Porcine_circovirus_2|Mammalia|Artiodactyla|Suidae|Sus|Sus scrofa|2006	Porcine_circovirus_2	Sus scrofa	Sus	Suidae	Artiodactyla	Mammalia	2006
1896	KT868213.1|Porcine_circovirus_2|Mammalia|Artiodactyla|Suidae|Sus|Sus scrofa|2006	Porcine_circovirus_2	Sus scrofa	Sus	Suidae	Artiodactyla	Mammalia	2006
1897	KT868212.1|Porcine_circovirus_2|Mammalia|Artiodactyla|Suidae|Sus|Sus scrofa|2006	Porcine_circovirus_2	Sus scrofa	Sus	Suidae	Artiodactyla	Mammalia	2006
1898	KT868211.1|Porcine_circovirus_2|Mammalia|Artiodactyla|Suidae|Sus|Sus scrofa|2006	Porcine_circovirus_2	Sus scrofa	Sus	Suidae	Artiodactyla	Mammalia	2006
1899	KT868210.1|Porcine_circovirus_2|Mammalia|Artiodactyla|Suidae|Sus|Sus scrofa|2006	Porcine_circovirus_2	Sus scrofa	Sus	Suidae	Artiodactyla	Mammalia	2006
1900	KT868209.1|Porcine_circovirus_2|Mammalia|Artiodactyla|Suidae|Sus|Sus scrofa|2006	Porcine_circovirus_2	Sus scrofa	Sus	Suidae	Artiodactyla	Mammalia	2006
1901	KT868208.1|Porcine_circovirus_2|Mammalia|Artiodactyla|Suidae|Sus|Sus scrofa|2006	Porcine_circovirus_2	Sus scrofa	Sus	Suidae	Artiodactyla	Mammalia	2006
1902	KT868207.1|Porcine_circovirus_2|Mammalia|Artiodactyla|Suidae|Sus|Sus scrofa|2006	Porcine_circovirus_2	Sus scrofa	Sus	Suidae	Artiodactyla	Mammalia	2006
1903	KT868206.1|Porcine_circovirus_2|Mammalia|Artiodactyla|Suidae|Sus|Sus scrofa|2006	Porcine_circovirus_2	Sus scrofa	Sus	Suidae	Artiodactyla	Mammalia	2006
1904	KT868205.1|Porcine_circovirus_2|Mammalia|Artiodactyla|Suidae|Sus|Sus scrofa|2006	Porcine_circovirus_2	Sus scrofa	Sus	Suidae	Artiodactyla	Mammalia	2006
1905	KT868204.1|Porcine_circovirus_2|Mammalia|Artiodactyla|Suidae|Sus|Sus scrofa|2006	Porcine_circovirus_2	Sus scrofa	Sus	Suidae	Artiodactyla	Mammalia	2006
1906	KT868203.1|Porcine_circovirus_2|Mammalia|Artiodactyla|Suidae|Sus|Sus scrofa|2006	Porcine_circovirus_2	Sus scrofa	Sus	Suidae	Artiodactyla	Mammalia	2006
1907	KT868202.1|Porcine_circovirus_2|Mammalia|Artiodactyla|Suidae|Sus|Sus scrofa|2006	Porcine_circovirus_2	Sus scrofa	Sus	Suidae	Artiodactyla	Mammalia	2006
1908	KT868201.1|Porcine_circovirus_2|Mammalia|Artiodactyla|Suidae|Sus|Sus scrofa|2006	Porcine_circovirus_2	Sus scrofa	Sus	Suidae	Artiodactyla	Mammalia	2006
1909	KT868200.1|Porcine_circovirus_2|Mammalia|Artiodactyla|Suidae|Sus|Sus scrofa|2006	Porcine_circovirus_2	Sus scrofa	Sus	Suidae	Artiodactyla	Mammalia	2006
1910	KT868199.1|Porcine_circovirus_2|Mammalia|Artiodactyla|Suidae|Sus|Sus scrofa|2006	Porcine_circovirus_2	Sus scrofa	Sus	Suidae	Artiodactyla	Mammalia	2006
1911	KT868198.1|Porcine_circovirus_2|Mammalia|Artiodactyla|Suidae|Sus|Sus scrofa|2006	Porcine_circovirus_2	Sus scrofa	Sus	Suidae	Artiodactyla	Mammalia	2006
1912	KT868197.1|Porcine_circovirus_2|Mammalia|Artiodactyla|Suidae|Sus|Sus scrofa|2006	Porcine_circovirus_2	Sus scrofa	Sus	Suidae	Artiodactyla	Mammalia	2006
1913	KT868196.1|Porcine_circovirus_2|Mammalia|Artiodactyla|Suidae|Sus|Sus scrofa|2006	Porcine_circovirus_2	Sus scrofa	Sus	Suidae	Artiodactyla	Mammalia	2006
1914	KT868195.1|Porcine_circovirus_2|Mammalia|Artiodactyla|Suidae|Sus|Sus scrofa|2006	Porcine_circovirus_2	Sus scrofa	Sus	Suidae	Artiodactyla	Mammalia	2006
1915	KT868194.1|Porcine_circovirus_2|Mammalia|Artiodactyla|Suidae|Sus|Sus scrofa|2006	Porcine_circovirus_2	Sus scrofa	Sus	Suidae	Artiodactyla	Mammalia	2006
1916	KT868193.1|Porcine_circovirus_2|Mammalia|Artiodactyla|Suidae|Sus|Sus scrofa|2006	Porcine_circovirus_2	Sus scrofa	Sus	Suidae	Artiodactyla	Mammalia	2006
1917	KT868192.1|Porcine_circovirus_2|Mammalia|Artiodactyla|Suidae|Sus|Sus scrofa|2006	Porcine_circovirus_2	Sus scrofa	Sus	Suidae	Artiodactyla	Mammalia	2006
1918	KT868191.1|Porcine_circovirus_2|Mammalia|Artiodactyla|Suidae|Sus|Sus scrofa|2006	Porcine_circovirus_2	Sus scrofa	Sus	Suidae	Artiodactyla	Mammalia	2006
1919	KT868190.1|Porcine_circovirus_2|Mammalia|Artiodactyla|Suidae|Sus|Sus scrofa|2006	Porcine_circovirus_2	Sus scrofa	Sus	Suidae	Artiodactyla	Mammalia	2006
1920	KT868189.1|Porcine_circovirus_2|Mammalia|Artiodactyla|Suidae|Sus|Sus scrofa|2006	Porcine_circovirus_2	Sus scrofa	Sus	Suidae	Artiodactyla	Mammalia	2006
1921	KT868188.1|Porcine_circovirus_2|Mammalia|Artiodactyla|Suidae|Sus|Sus scrofa|2006	Porcine_circovirus_2	Sus scrofa	Sus	Suidae	Artiodactyla	Mammalia	2006
1922	KT868187.1|Porcine_circovirus_2|Mammalia|Artiodactyla|Suidae|Sus|Sus scrofa|2006	Porcine_circovirus_2	Sus scrofa	Sus	Suidae	Artiodactyla	Mammalia	2006
1923	KT868186.1|Porcine_circovirus_2|Mammalia|Artiodactyla|Suidae|Sus|Sus scrofa|2006	Porcine_circovirus_2	Sus scrofa	Sus	Suidae	Artiodactyla	Mammalia	2006
1924	KT868185.1|Porcine_circovirus_2|Mammalia|Artiodactyla|Suidae|Sus|Sus scrofa|2006	Porcine_circovirus_2	Sus scrofa	Sus	Suidae	Artiodactyla	Mammalia	2006
1925	KT868184.1|Porcine_circovirus_2|Mammalia|Artiodactyla|Suidae|Sus|Sus scrofa|2006	Porcine_circovirus_2	Sus scrofa	Sus	Suidae	Artiodactyla	Mammalia	2006
1926	KT868183.1|Porcine_circovirus_2|Mammalia|Artiodactyla|Suidae|Sus|Sus scrofa|2006	Porcine_circovirus_2	Sus scrofa	Sus	Suidae	Artiodactyla	Mammalia	2006
1927	KT868182.1|Porcine_circovirus_2|Mammalia|Artiodactyla|Suidae|Sus|Sus scrofa|2006	Porcine_circovirus_2	Sus scrofa	Sus	Suidae	Artiodactyla	Mammalia	2006
1928	KT868181.1|Porcine_circovirus_2|Mammalia|Artiodactyla|Suidae|Sus|Sus scrofa|2007	Porcine_circovirus_2	Sus scrofa	Sus	Suidae	Artiodactyla	Mammalia	2007
1929	KT868180.1|Porcine_circovirus_2|Mammalia|Artiodactyla|Suidae|Sus|Sus scrofa|2006	Porcine_circovirus_2	Sus scrofa	Sus	Suidae	Artiodactyla	Mammalia	2006
1930	KT868179.1|Porcine_circovirus_2|Mammalia|Artiodactyla|Suidae|Sus|Sus scrofa|2007	Porcine_circovirus_2	Sus scrofa	Sus	Suidae	Artiodactyla	Mammalia	2007
1931	KT868178.1|Porcine_circovirus_2|Mammalia|Artiodactyla|Suidae|Sus|Sus scrofa|2006	Porcine_circovirus_2	Sus scrofa	Sus	Suidae	Artiodactyla	Mammalia	2006
1932	KT868177.1|Porcine_circovirus_2|Mammalia|Artiodactyla|Suidae|Sus|Sus scrofa|2007	Porcine_circovirus_2	Sus scrofa	Sus	Suidae	Artiodactyla	Mammalia	2007
1933	KT868176.1|Porcine_circovirus_2|Mammalia|Artiodactyla|Suidae|Sus|Sus scrofa|2007	Porcine_circovirus_2	Sus scrofa	Sus	Suidae	Artiodactyla	Mammalia	2007
1934	KT868175.1|Porcine_circovirus_2|Mammalia|Artiodactyla|Suidae|Sus|Sus scrofa|2006	Porcine_circovirus_2	Sus scrofa	Sus	Suidae	Artiodactyla	Mammalia	2006
1935	KT868174.1|Porcine_circovirus_2|Mammalia|Artiodactyla|Suidae|Sus|Sus scrofa|2007	Porcine_circovirus_2	Sus scrofa	Sus	Suidae	Artiodactyla	Mammalia	2007
1936	KT868173.1|Porcine_circovirus_2|Mammalia|Artiodactyla|Suidae|Sus|Sus scrofa|2006	Porcine_circovirus_2	Sus scrofa	Sus	Suidae	Artiodactyla	Mammalia	2006
1937	KT868172.1|Porcine_circovirus_2|Mammalia|Artiodactyla|Suidae|Sus|Sus scrofa|2007	Porcine_circovirus_2	Sus scrofa	Sus	Suidae	Artiodactyla	Mammalia	2007
1938	KT868171.1|Porcine_circovirus_2|Mammalia|Artiodactyla|Suidae|Sus|Sus scrofa|2006	Porcine_circovirus_2	Sus scrofa	Sus	Suidae	Artiodactyla	Mammalia	2006
1939	KT868170.1|Porcine_circovirus_2|Mammalia|Artiodactyla|Suidae|Sus|Sus scrofa|2007	Porcine_circovirus_2	Sus scrofa	Sus	Suidae	Artiodactyla	Mammalia	2007
1940	KT868169.1|Porcine_circovirus_2|Mammalia|Artiodactyla|Suidae|Sus|Sus scrofa|2006	Porcine_circovirus_2	Sus scrofa	Sus	Suidae	Artiodactyla	Mammalia	2006
1941	KT868168.1|Porcine_circovirus_2|Mammalia|Artiodactyla|Suidae|Sus|Sus scrofa|2007	Porcine_circovirus_2	Sus scrofa	Sus	Suidae	Artiodactyla	Mammalia	2007
1942	KT868167.1|Porcine_circovirus_2|Mammalia|Artiodactyla|Suidae|Sus|Sus scrofa|2006	Porcine_circovirus_2	Sus scrofa	Sus	Suidae	Artiodactyla	Mammalia	2006
1943	KT868166.1|Porcine_circovirus_2|Mammalia|Artiodactyla|Suidae|Sus|Sus scrofa|2007	Porcine_circovirus_2	Sus scrofa	Sus	Suidae	Artiodactyla	Mammalia	2007
1944	KT868165.1|Porcine_circovirus_2|Mammalia|Artiodactyla|Suidae|Sus|Sus scrofa|2006	Porcine_circovirus_2	Sus scrofa	Sus	Suidae	Artiodactyla	Mammalia	2006
1945	KT868164.1|Porcine_circovirus_2|Mammalia|Artiodactyla|Suidae|Sus|Sus scrofa|2007	Porcine_circovirus_2	Sus scrofa	Sus	Suidae	Artiodactyla	Mammalia	2007
1946	KT868163.1|Porcine_circovirus_2|Mammalia|Artiodactyla|Suidae|Sus|Sus scrofa|2006	Porcine_circovirus_2	Sus scrofa	Sus	Suidae	Artiodactyla	Mammalia	2006
1947	KT868162.1|Porcine_circovirus_2|Mammalia|Artiodactyla|Suidae|Sus|Sus scrofa|2007	Porcine_circovirus_2	Sus scrofa	Sus	Suidae	Artiodactyla	Mammalia	2007
1948	KT868161.1|Porcine_circovirus_2|Mammalia|Artiodactyla|Suidae|Sus|Sus scrofa|2006	Porcine_circovirus_2	Sus scrofa	Sus	Suidae	Artiodactyla	Mammalia	2006
1949	KT868160.1|Porcine_circovirus_2|Mammalia|Artiodactyla|Suidae|Sus|Sus scrofa|2007	Porcine_circovirus_2	Sus scrofa	Sus	Suidae	Artiodactyla	Mammalia	2007
1950	KT868159.1|Porcine_circovirus_2|Mammalia|Artiodactyla|Suidae|Sus|Sus scrofa|2006	Porcine_circovirus_2	Sus scrofa	Sus	Suidae	Artiodactyla	Mammalia	2006
1951	KT868158.1|Porcine_circovirus_2|Mammalia|Artiodactyla|Suidae|Sus|Sus scrofa|2007	Porcine_circovirus_2	Sus scrofa	Sus	Suidae	Artiodactyla	Mammalia	2007
1952	KT868157.1|Porcine_circovirus_2|Mammalia|Artiodactyla|Suidae|Sus|Sus scrofa|2006	Porcine_circovirus_2	Sus scrofa	Sus	Suidae	Artiodactyla	Mammalia	2006
1953	KT868156.1|Porcine_circovirus_2|Mammalia|Artiodactyla|Suidae|Sus|Sus scrofa|2006	Porcine_circovirus_2	Sus scrofa	Sus	Suidae	Artiodactyla	Mammalia	2006
1954	KT868155.1|Porcine_circovirus_2|Mammalia|Artiodactyla|Suidae|Sus|Sus scrofa|2007	Porcine_circovirus_2	Sus scrofa	Sus	Suidae	Artiodactyla	Mammalia	2007
1955	KT868154.1|Porcine_circovirus_2|Mammalia|Artiodactyla|Suidae|Sus|Sus scrofa|2006	Porcine_circovirus_2	Sus scrofa	Sus	Suidae	Artiodactyla	Mammalia	2006
1956	KT868153.1|Porcine_circovirus_2|Mammalia|Artiodactyla|Suidae|Sus|Sus scrofa|2007	Porcine_circovirus_2	Sus scrofa	Sus	Suidae	Artiodactyla	Mammalia	2007
1957	KT868152.1|Porcine_circovirus_2|Mammalia|Artiodactyla|Suidae|Sus|Sus scrofa|2006	Porcine_circovirus_2	Sus scrofa	Sus	Suidae	Artiodactyla	Mammalia	2006
1958	KT868151.1|Porcine_circovirus_2|Mammalia|Artiodactyla|Suidae|Sus|Sus scrofa|2007	Porcine_circovirus_2	Sus scrofa	Sus	Suidae	Artiodactyla	Mammalia	2007
1959	KT868150.1|Porcine_circovirus_2|Mammalia|Artiodactyla|Suidae|Sus|Sus scrofa|2006	Porcine_circovirus_2	Sus scrofa	Sus	Suidae	Artiodactyla	Mammalia	2006
1960	KT868149.1|Porcine_circovirus_2|Mammalia|Artiodactyla|Suidae|Sus|Sus scrofa|2007	Porcine_circovirus_2	Sus scrofa	Sus	Suidae	Artiodactyla	Mammalia	2007
1961	KT868148.1|Porcine_circovirus_2|Mammalia|Artiodactyla|Suidae|Sus|Sus scrofa|2006	Porcine_circovirus_2	Sus scrofa	Sus	Suidae	Artiodactyla	Mammalia	2006
1962	KT868147.1|Porcine_circovirus_2|Mammalia|Artiodactyla|Suidae|Sus|Sus scrofa|2006	Porcine_circovirus_2	Sus scrofa	Sus	Suidae	Artiodactyla	Mammalia	2006
1963	KT868146.1|Porcine_circovirus_2|Mammalia|Artiodactyla|Suidae|Sus|Sus scrofa|2007	Porcine_circovirus_2	Sus scrofa	Sus	Suidae	Artiodactyla	Mammalia	2007
1964	KT868145.1|Porcine_circovirus_2|Mammalia|Artiodactyla|Suidae|Sus|Sus scrofa|2007	Porcine_circovirus_2	Sus scrofa	Sus	Suidae	Artiodactyla	Mammalia	2007
1965	KT868144.1|Porcine_circovirus_2|Mammalia|Artiodactyla|Suidae|Sus|Sus scrofa|2006	Porcine_circovirus_2	Sus scrofa	Sus	Suidae	Artiodactyla	Mammalia	2006
1966	KT868143.1|Porcine_circovirus_2|Mammalia|Artiodactyla|Suidae|Sus|Sus scrofa|2007	Porcine_circovirus_2	Sus scrofa	Sus	Suidae	Artiodactyla	Mammalia	2007
1967	KT868142.1|Porcine_circovirus_2|Mammalia|Artiodactyla|Suidae|Sus|Sus scrofa|2006	Porcine_circovirus_2	Sus scrofa	Sus	Suidae	Artiodactyla	Mammalia	2006
1968	KT868141.1|Porcine_circovirus_2|Mammalia|Artiodactyla|Suidae|Sus|Sus scrofa|2006	Porcine_circovirus_2	Sus scrofa	Sus	Suidae	Artiodactyla	Mammalia	2006
1969	KT868140.1|Porcine_circovirus_2|Mammalia|Artiodactyla|Suidae|Sus|Sus scrofa|2007	Porcine_circovirus_2	Sus scrofa	Sus	Suidae	Artiodactyla	Mammalia	2007
1970	KT868139.1|Porcine_circovirus_2|Mammalia|Artiodactyla|Suidae|Sus|Sus scrofa|2006	Porcine_circovirus_2	Sus scrofa	Sus	Suidae	Artiodactyla	Mammalia	2006
1971	KT868138.1|Porcine_circovirus_2|Mammalia|Artiodactyla|Suidae|Sus|Sus scrofa|2007	Porcine_circovirus_2	Sus scrofa	Sus	Suidae	Artiodactyla	Mammalia	2007
1972	KT868137.1|Porcine_circovirus_2|Mammalia|Artiodactyla|Suidae|Sus|Sus scrofa|2006	Porcine_circovirus_2	Sus scrofa	Sus	Suidae	Artiodactyla	Mammalia	2006
1973	KT868136.1|Porcine_circovirus_2|Mammalia|Artiodactyla|Suidae|Sus|Sus scrofa|2007	Porcine_circovirus_2	Sus scrofa	Sus	Suidae	Artiodactyla	Mammalia	2007
1974	KT868135.1|Porcine_circovirus_2|Mammalia|Artiodactyla|Suidae|Sus|Sus scrofa|2006	Porcine_circovirus_2	Sus scrofa	Sus	Suidae	Artiodactyla	Mammalia	2006
1975	KT868134.1|Porcine_circovirus_2|Mammalia|Artiodactyla|Suidae|Sus|Sus scrofa|2007	Porcine_circovirus_2	Sus scrofa	Sus	Suidae	Artiodactyla	Mammalia	2007
1976	KT868133.1|Porcine_circovirus_2|Mammalia|Artiodactyla|Suidae|Sus|Sus scrofa|2007	Porcine_circovirus_2	Sus scrofa	Sus	Suidae	Artiodactyla	Mammalia	2007
1977	KT868132.1|Porcine_circovirus_2|Mammalia|Artiodactyla|Suidae|Sus|Sus scrofa|2007	Porcine_circovirus_2	Sus scrofa	Sus	Suidae	Artiodactyla	Mammalia	2007
1978	KT868131.1|Porcine_circovirus_2|Mammalia|Artiodactyla|Suidae|Sus|Sus scrofa|2006	Porcine_circovirus_2	Sus scrofa	Sus	Suidae	Artiodactyla	Mammalia	2006
1979	KT868130.1|Porcine_circovirus_2|Mammalia|Artiodactyla|Suidae|Sus|Sus scrofa|2007	Porcine_circovirus_2	Sus scrofa	Sus	Suidae	Artiodactyla	Mammalia	2007
1980	KT868129.1|Porcine_circovirus_2|Mammalia|Artiodactyla|Suidae|Sus|Sus scrofa|2006	Porcine_circovirus_2	Sus scrofa	Sus	Suidae	Artiodactyla	Mammalia	2006
1981	KT868128.1|Porcine_circovirus_2|Mammalia|Artiodactyla|Suidae|Sus|Sus scrofa|2007	Porcine_circovirus_2	Sus scrofa	Sus	Suidae	Artiodactyla	Mammalia	2007
1982	KT868127.1|Porcine_circovirus_2|Mammalia|Artiodactyla|Suidae|Sus|Sus scrofa|2006	Porcine_circovirus_2	Sus scrofa	Sus	Suidae	Artiodactyla	Mammalia	2006
1983	KT868126.1|Porcine_circovirus_2|Mammalia|Artiodactyla|Suidae|Sus|Sus scrofa|2007	Porcine_circovirus_2	Sus scrofa	Sus	Suidae	Artiodactyla	Mammalia	2007
1984	KT868125.1|Porcine_circovirus_2|Mammalia|Artiodactyla|Suidae|Sus|Sus scrofa|2006	Porcine_circovirus_2	Sus scrofa	Sus	Suidae	Artiodactyla	Mammalia	2006
1985	KT868124.1|Porcine_circovirus_2|Mammalia|Artiodactyla|Suidae|Sus|Sus scrofa|2007	Porcine_circovirus_2	Sus scrofa	Sus	Suidae	Artiodactyla	Mammalia	2007
1986	KT868123.1|Porcine_circovirus_2|Mammalia|Artiodactyla|Suidae|Sus|Sus scrofa|2006	Porcine_circovirus_2	Sus scrofa	Sus	Suidae	Artiodactyla	Mammalia	2006
1987	KT868122.1|Porcine_circovirus_2|Mammalia|Artiodactyla|Suidae|Sus|Sus scrofa|2007	Porcine_circovirus_2	Sus scrofa	Sus	Suidae	Artiodactyla	Mammalia	2007
1988	KT868121.1|Porcine_circovirus_2|Mammalia|Artiodactyla|Suidae|Sus|Sus scrofa|2006	Porcine_circovirus_2	Sus scrofa	Sus	Suidae	Artiodactyla	Mammalia	2006
1989	KT868120.1|Porcine_circovirus_2|Mammalia|Artiodactyla|Suidae|Sus|Sus scrofa|2007	Porcine_circovirus_2	Sus scrofa	Sus	Suidae	Artiodactyla	Mammalia	2007
1990	KT868119.1|Porcine_circovirus_2|Mammalia|Artiodactyla|Suidae|Sus|Sus scrofa|2006	Porcine_circovirus_2	Sus scrofa	Sus	Suidae	Artiodactyla	Mammalia	2006
1991	KT868118.1|Porcine_circovirus_2|Mammalia|Artiodactyla|Suidae|Sus|Sus scrofa|2007	Porcine_circovirus_2	Sus scrofa	Sus	Suidae	Artiodactyla	Mammalia	2007
1992	KT868117.1|Porcine_circovirus_2|Mammalia|Artiodactyla|Suidae|Sus|Sus scrofa|2006	Porcine_circovirus_2	Sus scrofa	Sus	Suidae	Artiodactyla	Mammalia	2006
1993	KT868116.1|Porcine_circovirus_2|Mammalia|Artiodactyla|Suidae|Sus|Sus scrofa|2007	Porcine_circovirus_2	Sus scrofa	Sus	Suidae	Artiodactyla	Mammalia	2007
1994	KT868115.1|Porcine_circovirus_2|Mammalia|Artiodactyla|Suidae|Sus|Sus scrofa|2006	Porcine_circovirus_2	Sus scrofa	Sus	Suidae	Artiodactyla	Mammalia	2006
1995	KT868114.1|Porcine_circovirus_2|Mammalia|Artiodactyla|Suidae|Sus|Sus scrofa|2007	Porcine_circovirus_2	Sus scrofa	Sus	Suidae	Artiodactyla	Mammalia	2007
1996	KT868113.1|Porcine_circovirus_2|Mammalia|Artiodactyla|Suidae|Sus|Sus scrofa|2007	Porcine_circovirus_2	Sus scrofa	Sus	Suidae	Artiodactyla	Mammalia	2007
1997	KT868112.1|Porcine_circovirus_2|Mammalia|Artiodactyla|Suidae|Sus|Sus scrofa|2006	Porcine_circovirus_2	Sus scrofa	Sus	Suidae	Artiodactyla	Mammalia	2006
1998	KT868111.1|Porcine_circovirus_2|Mammalia|Artiodactyla|Suidae|Sus|Sus scrofa|2007	Porcine_circovirus_2	Sus scrofa	Sus	Suidae	Artiodactyla	Mammalia	2007
1999	KT868110.1|Porcine_circovirus_2|Mammalia|Artiodactyla|Suidae|Sus|Sus scrofa|2006	Porcine_circovirus_2	Sus scrofa	Sus	Suidae	Artiodactyla	Mammalia	2006
[truncated: 2,425 more rows]

## Sheet: Rep
	ID	Virus_Specie	Host_Specie	Genus	Family	Order	Class	Year
1	KY084478.1|Porcine_circovirus_2|Mammalia|Artiodactyla|Suidae|Sus|Sus scrofa|2008	Porcine_circovirus_2	Sus scrofa	Sus	Suidae	Artiodactyla	Mammalia	2008
2	MF616444.1|Porcine_circovirus_2|Mammalia|Artiodactyla|Suidae|Sus|Sus scrofa|NA	Porcine_circovirus_2	Sus scrofa	Sus	Suidae	Artiodactyla	Mammalia	NA
3	MF616443.1|Porcine_circovirus_2|Mammalia|Artiodactyla|Suidae|Sus|Sus scrofa|NA	Porcine_circovirus_2	Sus scrofa	Sus	Suidae	Artiodactyla	Mammalia	NA
4	MF616442.1|Porcine_circovirus_2|Mammalia|Artiodactyla|Suidae|Sus|Sus scrofa|NA	Porcine_circovirus_2	Sus scrofa	Sus	Suidae	Artiodactyla	Mammalia	NA
5	MF616440.1|Porcine_circovirus_2|Mammalia|Artiodactyla|Suidae|Sus|Sus scrofa|NA	Porcine_circovirus_2	Sus scrofa	Sus	Suidae	Artiodactyla	Mammalia	NA
6	MF616438.1|Porcine_circovirus_2|Mammalia|Artiodactyla|Suidae|Sus|Sus scrofa|NA	Porcine_circovirus_2	Sus scrofa	Sus	Suidae	Artiodactyla	Mammalia	NA
7	MF616434.1|Porcine_circovirus_2|Mammalia|Artiodactyla|Suidae|Sus|Sus scrofa|NA	Porcine_circovirus_2	Sus scrofa	Sus	Suidae	Artiodactyla	Mammalia	NA
8	MF616432.1|Porcine_circovirus_2|Mammalia|Artiodactyla|Suidae|Sus|Sus scrofa|NA	Porcine_circovirus_2	Sus scrofa	Sus	Suidae	Artiodactyla	Mammalia	NA
9	MF616431.1|Porcine_circovirus_2|Mammalia|Artiodactyla|Suidae|Sus|Sus scrofa|NA	Porcine_circovirus_2	Sus scrofa	Sus	Suidae	Artiodactyla	Mammalia	NA
10	MF616430.1|Porcine_circovirus_2|Mammalia|Artiodactyla|Suidae|Sus|Sus scrofa|NA	Porcine_circovirus_2	Sus scrofa	Sus	Suidae	Artiodactyla	Mammalia	NA
11	MF616429.1|Porcine_circovirus_2|Mammalia|Artiodactyla|Suidae|Sus|Sus scrofa|NA	Porcine_circovirus_2	Sus scrofa	Sus	Suidae	Artiodactyla	Mammalia	NA
12	MF616428.1|Porcine_circovirus_2|Mammalia|Artiodactyla|Suidae|Sus|Sus scrofa|NA	Porcine_circovirus_2	Sus scrofa	Sus	Suidae	Artiodactyla	Mammalia	NA
13	MF616427.1|Porcine_circovirus_2|Mammalia|Artiodactyla|Suidae|Sus|Sus scrofa|NA	Porcine_circovirus_2	Sus scrofa	Sus	Suidae	Artiodactyla	Mammalia	NA
14	MF616426.1|Porcine_circovirus_2|Mammalia|Artiodactyla|Suidae|Sus|Sus scrofa|NA	Porcine_circovirus_2	Sus scrofa	Sus	Suidae	Artiodactyla	Mammalia	NA
15	MF616425.1|Porcine_circovirus_2|Mammalia|Artiodactyla|Suidae|Sus|Sus scrofa|NA	Porcine_circovirus_2	Sus scrofa	Sus	Suidae	Artiodactyla	Mammalia	NA
16	MF616424.1|Porcine_circovirus_2|Mammalia|Artiodactyla|Suidae|Sus|Sus scrofa|NA	Porcine_circovirus_2	Sus scrofa	Sus	Suidae	Artiodactyla	Mammalia	NA
17	MF616423.1|Porcine_circovirus_2|Mammalia|Artiodactyla|Suidae|Sus|Sus scrofa|NA	Porcine_circovirus_2	Sus scrofa	Sus	Suidae	Artiodactyla	Mammalia	NA
18	MF616422.1|Porcine_circovirus_2|Mammalia|Artiodactyla|Suidae|Sus|Sus scrofa|NA	Porcine_circovirus_2	Sus scrofa	Sus	Suidae	Artiodactyla	Mammalia	NA
19	MF616421.1|Porcine_circovirus_2|Mammalia|Artiodactyla|Suidae|Sus|Sus scrofa|NA	Porcine_circovirus_2	Sus scrofa	Sus	Suidae	Artiodactyla	Mammalia	NA
20	MF616420.1|Porcine_circovirus_2|Mammalia|Artiodactyla|Suidae|Sus|Sus scrofa|NA	Porcine_circovirus_2	Sus scrofa	Sus	Suidae	Artiodactyla	Mammalia	NA
21	MF616419.1|Porcine_circovirus_2|Mammalia|Artiodactyla|Suidae|Sus|Sus scrofa|NA	Porcine_circovirus_2	Sus scrofa	Sus	Suidae	Artiodactyla	Mammalia	NA
22	MF616418.1|Porcine_circovirus_2|Mammalia|Artiodactyla|Suidae|Sus|Sus scrofa|NA	Porcine_circovirus_2	Sus scrofa	Sus	Suidae	Artiodactyla	Mammalia	NA
23	MF616417.1|Porcine_circovirus_2|Mammalia|Artiodactyla|Suidae|Sus|Sus scrofa|NA	Porcine_circovirus_2	Sus scrofa	Sus	Suidae	Artiodactyla	Mammalia	NA
24	MF616416.1|Porcine_circovirus_2|Mammalia|Artiodactyla|Suidae|Sus|Sus scrofa|NA	Porcine_circovirus_2	Sus scrofa	Sus	Suidae	Artiodactyla	Mammalia	NA
25	MF616415.1|Porcine_circovirus_2|Mammalia|Artiodactyla|Suidae|Sus|Sus scrofa|NA	Porcine_circovirus_2	Sus scrofa	Sus	Suidae	Artiodactyla	Mammalia	NA
26	MF616414.1|Porcine_circovirus_2|Mammalia|Artiodactyla|Suidae|Sus|Sus scrofa|NA	Porcine_circovirus_2	Sus scrofa	Sus	Suidae	Artiodactyla	Mammalia	NA
27	MF616413.1|Porcine_circovirus_2|Mammalia|Artiodactyla|Suidae|Sus|Sus scrofa|NA	Porcine_circovirus_2	Sus scrofa	Sus	Suidae	Artiodactyla	Mammalia	NA
28	MF278779.1|Porcine_circovirus_2|Mammalia|Artiodactyla|Suidae|Sus|Sus scrofa|1999	Porcine_circovirus_2	Sus scrofa	Sus	Suidae	Artiodactyla	Mammalia	1999
29	MF278778.1|Porcine_circovirus_2|Mammalia|Artiodactyla|Suidae|Sus|Sus scrofa|1999	Porcine_circovirus_2	Sus scrofa	Sus	Suidae	Artiodactyla	Mammalia	1999
30	MF278777.1|Porcine_circovirus_2|Mammalia|Artiodactyla|Suidae|Sus|Sus scrofa|1999	Porcine_circovirus_2	Sus scrofa	Sus	Suidae	Artiodactyla	Mammalia	1999
31	MF589107.1|Porcine_circovirus_3|Mammalia|Artiodactyla|Suidae|Sus|Sus scrofa|2017	Porcine_circovirus_3	Sus scrofa	Sus	Suidae	Artiodactyla	Mammalia	2017
32	MF589106.1|Porcine_circovirus_3|Mammalia|Artiodactyla|Suidae|Sus|Sus scrofa|2016	Porcine_circovirus_3	Sus scrofa	Sus	Suidae	Artiodactyla	Mammalia	2016
33	MF589105.1|Porcine_circovirus_3|Mammalia|Artiodactyla|Suidae|Sus|Sus scrofa|2016	Porcine_circovirus_3	Sus scrofa	Sus	Suidae	Artiodactyla	Mammalia	2016
34	MF589104.1|Porcine_circovirus_3|Mammalia|Artiodactyla|Suidae|Sus|Sus scrofa|2015	Porcine_circovirus_3	Sus scrofa	Sus	Suidae	Artiodactyla	Mammalia	2015
35	MF589103.1|Porcine_circovirus_3|Mammalia|Artiodactyla|Suidae|Sus|Sus scrofa|2015	Porcine_circovirus_3	Sus scrofa	Sus	Suidae	Artiodactyla	Mammalia	2015
36	MF589102.1|Porcine_circovirus_3|Mammalia|Artiodactyla|Suidae|Sus|Sus scrofa|2016	Porcine_circovirus_3	Sus scrofa	Sus	Suidae	Artiodactyla	Mammalia	2016
37	KY305204.1|Porcine_circovirus_2|Mammalia|Artiodactyla|Suidae|Sus|Sus scrofa|2016	Porcine_circovirus_2	Sus scrofa	Sus	Suidae	Artiodactyla	Mammalia	2016
38	KY305203.1|Porcine_circovirus_2|Mammalia|Artiodactyla|Suidae|Sus|Sus scrofa|2016	Porcine_circovirus_2	Sus scrofa	Sus	Suidae	Artiodactyla	Mammalia	2016
39	KY305202.1|Porcine_circovirus_2|Mammalia|Artiodactyla|Suidae|Sus|Sus scrofa|2015	Porcine_circovirus_2	Sus scrofa	Sus	Suidae	Artiodactyla	Mammalia	2015
40	KY305201.1|Porcine_circovirus_2|Mammalia|Artiodactyla|Suidae|Sus|Sus scrofa|2015	Porcine_circovirus_2	Sus scrofa	Sus	Suidae	Artiodactyla	Mammalia	2015
41	KY305200.1|Porcine_circovirus_2|Mammalia|Artiodactyla|Suidae|Sus|Sus scrofa|2015	Porcine_circovirus_2	Sus scrofa	Sus	Suidae	Artiodactyla	Mammalia	2015
42	KY305199.1|Porcine_circovirus_2|Mammalia|Artiodactyla|Suidae|Sus|Sus scrofa|2015	Porcine_circovirus_2	Sus scrofa	Sus	Suidae	Artiodactyla	Mammalia	2015
43	KY305198.1|Porcine_circovirus_2|Mammalia|Artiodactyla|Suidae|Sus|Sus scrofa|2014	Porcine_circovirus_2	Sus scrofa	Sus	Suidae	Artiodactyla	Mammalia	2014
44	MF142276.1|Porcine_circovirus_2|Mammalia|Artiodactyla|Suidae|Sus|Sus scrofa|NA	Porcine_circovirus_2	Sus scrofa	Sus	Suidae	Artiodactyla	Mammalia	NA
45	MF142275.1|Porcine_circovirus_2|Mammalia|Artiodactyla|Suidae|Sus|Sus scrofa|NA	Porcine_circovirus_2	Sus scrofa	Sus	Suidae	Artiodactyla	Mammalia	NA
46	MF142274.1|Porcine_circovirus_2|Mammalia|Artiodactyla|Suidae|Sus|Sus scrofa|NA	Porcine_circovirus_2	Sus scrofa	Sus	Suidae	Artiodactyla	Mammalia	NA
47	MF142273.1|Porcine_circovirus_2|Mammalia|Artiodactyla|Suidae|Sus|Sus scrofa|NA	Porcine_circovirus_2	Sus scrofa	Sus	Suidae	Artiodactyla	Mammalia	NA
48	MF142272.1|Porcine_circovirus_2|Mammalia|Artiodactyla|Suidae|Sus|Sus scrofa|NA	Porcine_circovirus_2	Sus scrofa	Sus	Suidae	Artiodactyla	Mammalia	NA
49	MF142271.1|Porcine_circovirus_2|Mammalia|Artiodactyla|Suidae|Sus|Sus scrofa|NA	Porcine_circovirus_2	Sus scrofa	Sus	Suidae	Artiodactyla	Mammalia	NA
50	MF142270.1|Porcine_circovirus_2|Mammalia|Artiodactyla|Suidae|Sus|Sus scrofa|NA	Porcine_circovirus_2	Sus scrofa	Sus	Suidae	Artiodactyla	Mammalia	NA
51	MF142269.1|Porcine_circovirus_2|Mammalia|Artiodactyla|Suidae|Sus|Sus scrofa|NA	Porcine_circovirus_2	Sus scrofa	Sus	Suidae	Artiodactyla	Mammalia	NA
52	MF142268.1|Porcine_circovirus_2|Mammalia|Artiodactyla|Suidae|Sus|Sus scrofa|NA	Porcine_circovirus_2	Sus scrofa	Sus	Suidae	Artiodactyla	Mammalia	NA
53	MF142267.1|Porcine_circovirus_2|Mammalia|Artiodactyla|Suidae|Sus|Sus scrofa|NA	Porcine_circovirus_2	Sus scrofa	Sus	Suidae	Artiodactyla	Mammalia	NA
54	MF142266.1|Porcine_circovirus_2|Mammalia|Artiodactyla|Suidae|Sus|Sus scrofa|NA	Porcine_circovirus_2	Sus scrofa	Sus	Suidae	Artiodactyla	Mammalia	NA
55	MF142265.1|Porcine_circovirus_2|Mammalia|Artiodactyla|Suidae|Sus|Sus scrofa|NA	Porcine_circovirus_2	Sus scrofa	Sus	Suidae	Artiodactyla	Mammalia	NA
56	MF142264.1|Porcine_circovirus_2|Mammalia|Artiodactyla|Suidae|Sus|Sus scrofa|NA	Porcine_circovirus_2	Sus scrofa	Sus	Suidae	Artiodactyla	Mammalia	NA
57	MF142263.1|Porcine_circovirus_2|Mammalia|Artiodactyla|Suidae|Sus|Sus scrofa|NA	Porcine_circovirus_2	Sus scrofa	Sus	Suidae	Artiodactyla	Mammalia	NA
58	MF142262.1|Porcine_circovirus_2|Mammalia|Artiodactyla|Suidae|Sus|Sus scrofa|NA	Porcine_circovirus_2	Sus scrofa	Sus	Suidae	Artiodactyla	Mammalia	NA
59	MF142261.1|Porcine_circovirus_2|Mammalia|Artiodactyla|Suidae|Sus|Sus scrofa|NA	Porcine_circovirus_2	Sus scrofa	Sus	Suidae	Artiodactyla	Mammalia	NA
60	MF142260.1|Porcine_circovirus_2|Mammalia|Artiodactyla|Suidae|Sus|Sus scrofa|NA	Porcine_circovirus_2	Sus scrofa	Sus	Suidae	Artiodactyla	Mammalia	NA
61	KX108827.1|Pigeon_circovirus|Aves|Columbiformes|Columbidae|NA|pigeon|2014	Pigeon_circovirus	pigeon	NA	Columbidae	Columbiformes	Aves	2014
62	KX108826.1|Pigeon_circovirus|Aves|Columbiformes|Columbidae|NA|pigeon|2014	Pigeon_circovirus	pigeon	NA	Columbidae	Columbiformes	Aves	2014
63	KX108825.1|Pigeon_circovirus|Aves|Columbiformes|Columbidae|NA|pigeon|2014	Pigeon_circovirus	pigeon	NA	Columbidae	Columbiformes	Aves	2014
64	KX108824.1|Pigeon_circovirus|Aves|Columbiformes|Columbidae|NA|pigeon|2014	Pigeon_circovirus	pigeon	NA	Columbidae	Columbiformes	Aves	2014
65	KX108823.1|Pigeon_circovirus|Aves|Columbiformes|Columbidae|NA|pigeon|2014	Pigeon_circovirus	pigeon	NA	Columbidae	Columbiformes	Aves	2014
66	KX108822.1|Pigeon_circovirus|Aves|Columbiformes|Columbidae|NA|pigeon|2014	Pigeon_circovirus	pigeon	NA	Columbidae	Columbiformes	Aves	2014
67	KX108821.1|Pigeon_circovirus|Aves|Columbiformes|Columbidae|NA|pigeon|2014	Pigeon_circovirus	pigeon	NA	Columbidae	Columbiformes	Aves	2014
68	KX108820.1|Pigeon_circovirus|Aves|Columbiformes|Columbidae|NA|pigeon|2014	Pigeon_circovirus	pigeon	NA	Columbidae	Columbiformes	Aves	2014
69	KX108819.1|Pigeon_circovirus|Aves|Columbiformes|Columbidae|NA|pigeon|2014	Pigeon_circovirus	pigeon	NA	Columbidae	Columbiformes	Aves	2014
70	KX108818.1|Pigeon_circovirus|Aves|Columbiformes|Columbidae|NA|pigeon|2014	Pigeon_circovirus	pigeon	NA	Columbidae	Columbiformes	Aves	2014
71	KX108817.1|Pigeon_circovirus|Aves|Columbiformes|Columbidae|NA|pigeon|2014	Pigeon_circovirus	pigeon	NA	Columbidae	Columbiformes	Aves	2014
72	KX108816.1|Pigeon_circovirus|Aves|Columbiformes|Columbidae|NA|pigeon|2014	Pigeon_circovirus	pigeon	NA	Columbidae	Columbiformes	Aves	2014
73	KX108815.1|Pigeon_circovirus|Aves|Columbiformes|Columbidae|NA|pigeon|2014	Pigeon_circovirus	pigeon	NA	Columbidae	Columbiformes	Aves	2014
74	KX108814.1|Pigeon_circovirus|Aves|Columbiformes|Columbidae|NA|pigeon|2014	Pigeon_circovirus	pigeon	NA	Columbidae	Columbiformes	Aves	2014
75	KX108813.1|Pigeon_circovirus|Aves|Columbiformes|Columbidae|NA|pigeon|2014	Pigeon_circovirus	pigeon	NA	Columbidae	Columbiformes	Aves	2014
76	KX108812.1|Pigeon_circovirus|Aves|Columbiformes|Columbidae|NA|pigeon|2014	Pigeon_circovirus	pigeon	NA	Columbidae	Columbiformes	Aves	2014
77	KX108811.1|Pigeon_circovirus|Aves|Columbiformes|Columbidae|NA|pigeon|2014	Pigeon_circovirus	pigeon	NA	Columbidae	Columbiformes	Aves	2014
78	KX108810.1|Pigeon_circovirus|Aves|Columbiformes|Columbidae|NA|pigeon|2014	Pigeon_circovirus	pigeon	NA	Columbidae	Columbiformes	Aves	2014
79	KX108809.1|Pigeon_circovirus|Aves|Columbiformes|Columbidae|NA|pigeon|2014	Pigeon_circovirus	pigeon	NA	Columbidae	Columbiformes	Aves	2014
80	KX108808.1|Pigeon_circovirus|Aves|Columbiformes|Columbidae|NA|pigeon|2014	Pigeon_circovirus	pigeon	NA	Columbidae	Columbiformes	Aves	2014
81	KX108807.1|Pigeon_circovirus|Aves|Columbiformes|Columbidae|NA|pigeon|2014	Pigeon_circovirus	pigeon	NA	Columbidae	Columbiformes	Aves	2014
82	KX108806.1|Pigeon_circovirus|Aves|Columbiformes|Columbidae|NA|pigeon|2014	Pigeon_circovirus	pigeon	NA	Columbidae	Columbiformes	Aves	2014
83	KX108805.1|Pigeon_circovirus|Aves|Columbiformes|Columbidae|NA|pigeon|2014	Pigeon_circovirus	pigeon	NA	Columbidae	Columbiformes	Aves	2014
84	KX108804.1|Pigeon_circovirus|Aves|Columbiformes|Columbidae|NA|pigeon|2014	Pigeon_circovirus	pigeon	NA	Columbidae	Columbiformes	Aves	2014
85	KX108803.1|Pigeon_circovirus|Aves|Columbiformes|Columbidae|NA|pigeon|2014	Pigeon_circovirus	pigeon	NA	Columbidae	Columbiformes	Aves	2014
86	KX108802.1|Pigeon_circovirus|Aves|Columbiformes|Columbidae|NA|pigeon|2014	Pigeon_circovirus	pigeon	NA	Columbidae	Columbiformes	Aves	2014
87	KX108801.1|Pigeon_circovirus|Aves|Columbiformes|Columbidae|NA|pigeon|2014	Pigeon_circovirus	pigeon	NA	Columbidae	Columbiformes	Aves	2014
88	KX108800.1|Pigeon_circovirus|Aves|Columbiformes|Columbidae|NA|pigeon|2014	Pigeon_circovirus	pigeon	NA	Columbidae	Columbiformes	Aves	2014
89	KX108799.1|Pigeon_circovirus|Aves|Columbiformes|Columbidae|NA|pigeon|2014	Pigeon_circovirus	pigeon	NA	Columbidae	Columbiformes	Aves	2014
90	KX108798.1|Pigeon_circovirus|Aves|Columbiformes|Columbidae|NA|pigeon|2014	Pigeon_circovirus	pigeon	NA	Columbidae	Columbiformes	Aves	2014
91	KX108797.1|Pigeon_circovirus|Aves|Columbiformes|Columbidae|NA|pigeon|2014	Pigeon_circovirus	pigeon	NA	Columbidae	Columbiformes	Aves	2014
92	KX108796.1|Pigeon_circovirus|Aves|Columbiformes|Columbidae|NA|pigeon|2014	Pigeon_circovirus	pigeon	NA	Columbidae	Columbiformes	Aves	2014
93	KX108795.1|Pigeon_circovirus|Aves|Columbiformes|Columbidae|NA|pigeon|2014	Pigeon_circovirus	pigeon	NA	Columbidae	Columbiformes	Aves	2014
94	KX108794.1|Pigeon_circovirus|Aves|Columbiformes|Columbidae|NA|pigeon|2014	Pigeon_circovirus	pigeon	NA	Columbidae	Columbiformes	Aves	2014
95	KX108793.1|Pigeon_circovirus|Aves|Columbiformes|Columbidae|NA|pigeon|2014	Pigeon_circovirus	pigeon	NA	Columbidae	Columbiformes	Aves	2014
96	KX108792.1|Pigeon_circovirus|Aves|Columbiformes|Columbidae|NA|pigeon|2014	Pigeon_circovirus	pigeon	NA	Columbidae	Columbiformes	Aves	2014
97	KX108791.1|Pigeon_circovirus|Aves|Columbiformes|Columbidae|NA|pigeon|2014	Pigeon_circovirus	pigeon	NA	Columbidae	Columbiformes	Aves	2014
98	KX108790.1|Pigeon_circovirus|Aves|Columbiformes|Columbidae|NA|pigeon|2014	Pigeon_circovirus	pigeon	NA	Columbidae	Columbiformes	Aves	2014
99	KX108789.1|Pigeon_circovirus|Aves|Columbiformes|Columbidae|NA|pigeon|2014	Pigeon_circovirus	pigeon	NA	Columbidae	Columbiformes	Aves	2014
100	KX108788.1|Pigeon_circovirus|Aves|Columbiformes|Columbidae|NA|pigeon|2014	Pigeon_circovirus	pigeon	NA	Columbidae	Columbiformes	Aves	2014
101	KX108787.1|Pigeon_circovirus|Aves|Columbiformes|Columbidae|NA|pigeon|2014	Pigeon_circovirus	pigeon	NA	Columbidae	Columbiformes	Aves	2014
102	KX108786.1|Pigeon_circovirus|Aves|Columbiformes|Columbidae|NA|pigeon|2014	Pigeon_circovirus	pigeon	NA	Columbidae	Columbiformes	Aves	2014
103	KX108785.1|Pigeon_circovirus|Aves|Columbiformes|Columbidae|NA|pigeon|2014	Pigeon_circovirus	pigeon	NA	Columbidae	Columbiformes	Aves	2014
104	KX108784.1|Pigeon_circovirus|Aves|Columbiformes|Columbidae|NA|pigeon|2014	Pigeon_circovirus	pigeon	NA	Columbidae	Columbiformes	Aves	2014
105	KX108783.1|Pigeon_circovirus|Aves|Columbiformes|Columbidae|NA|pigeon|2014	Pigeon_circovirus	pigeon	NA	Columbidae	Columbiformes	Aves	2014
106	KX108782.1|Pigeon_circovirus|Aves|Columbiformes|Columbidae|NA|pigeon|2014	Pigeon_circovirus	pigeon	NA	Columbidae	Columbiformes	Aves	2014
107	KX108781.1|Pigeon_circovirus|Aves|Columbiformes|Columbidae|NA|pigeon|2014	Pigeon_circovirus	pigeon	NA	Columbidae	Columbiformes	Aves	2014
108	KX108780.1|Pigeon_circovirus|Aves|Columbiformes|Columbidae|NA|pigeon|2014	Pigeon_circovirus	pigeon	NA	Columbidae	Columbiformes	Aves	2014
109	KT808670.1|Goose_circovirus|Aves|Anseriformes|Anatidae|Anser|Anser anser|2014	Goose_circovirus	Anser anser	Anser	Anatidae	Anseriformes	Aves	2014
110	KT808669.1|Goose_circovirus|Aves|Anseriformes|Anatidae|Anser|Anser anser|2014	Goose_circovirus	Anser anser	Anser	Anatidae	Anseriformes	Aves	2014
111	KT808668.1|Goose_circovirus|Aves|Anseriformes|Anatidae|Anser|Anser anser|2014	Goose_circovirus	Anser anser	Anser	Anatidae	Anseriformes	Aves	2014
112	KT808667.1|Goose_circovirus|Aves|Anseriformes|Anatidae|Anser|Anser anser|2014	Goose_circovirus	Anser anser	Anser	Anatidae	Anseriformes	Aves	2014
113	KT808666.1|Goose_circovirus|Aves|Anseriformes|Anatidae|Anser|Anser anser|2014	Goose_circovirus	Anser anser	Anser	Anatidae	Anseriformes	Aves	2014
114	KT808665.1|Goose_circovirus|Aves|Anseriformes|Anatidae|Anser|Anser albifrons|2014	Goose_circovirus	Anser albifrons	Anser	Anatidae	Anseriformes	Aves	2014
115	KT808664.1|Goose_circovirus|Aves|Anseriformes|Anatidae|Anser|Anser fabalis|2014	Goose_circovirus	Anser fabalis	Anser	Anatidae	Anseriformes	Aves	2014
116	KT808663.1|Goose_circovirus|Aves|Anseriformes|Anatidae|Anser|Anser anser|2014	Goose_circovirus	Anser anser	Anser	Anatidae	Anseriformes	Aves	2014
117	KT808662.1|Goose_circovirus|Aves|Anseriformes|Anatidae|Anser|Anser anser|2014	Goose_circovirus	Anser anser	Anser	Anatidae	Anseriformes	Aves	2014
118	KT808661.1|Goose_circovirus|Aves|Anseriformes|Anatidae|Anser|Anser anser|2014	Goose_circovirus	Anser anser	Anser	Anatidae	Anseriformes	Aves	2014
119	KT808660.1|Goose_circovirus|Aves|Anseriformes|Anatidae|Anser|Anser anser|2014	Goose_circovirus	Anser anser	Anser	Anatidae	Anseriformes	Aves	2014
120	KT808659.1|Goose_circovirus|Aves|Anseriformes|Anatidae|Anser|Anser anser|2014	Goose_circovirus	Anser anser	Anser	Anatidae	Anseriformes	Aves	2014
121	KT808658.1|Goose_circovirus|Aves|Anseriformes|Anatidae|Anser|Anser anser|2014	Goose_circovirus	Anser anser	Anser	Anatidae	Anseriformes	Aves	2014
122	KT808657.1|Goose_circovirus|Aves|Anseriformes|Anatidae|Anser|Anser anser|2014	Goose_circovirus	Anser anser	Anser	Anatidae	Anseriformes	Aves	2014
123	KT808656.1|Goose_circovirus|Aves|Anseriformes|Anatidae|Anser|Anser anser|2014	Goose_circovirus	Anser anser	Anser	Anatidae	Anseriformes	Aves	2014
124	KT808655.1|Goose_circovirus|Aves|Anseriformes|Anatidae|Anser|Anser anser|2014	Goose_circovirus	Anser anser	Anser	Anatidae	Anseriformes	Aves	2014
125	KT808654.1|Goose_circovirus|Aves|Anseriformes|Anatidae|Anser|Anser anser|2014	Goose_circovirus	Anser anser	Anser	Anatidae	Anseriformes	Aves	2014
126	KT808653.1|Goose_circovirus|Aves|Anseriformes|Anatidae|Anser|Anser anser|2014	Goose_circovirus	Anser anser	Anser	Anatidae	Anseriformes	Aves	2014
127	KT808652.1|Goose_circovirus|Aves|Anseriformes|Anatidae|Anser|Anser anser|2014	Goose_circovirus	Anser anser	Anser	Anatidae	Anseriformes	Aves	2014
128	KT808651.1|Goose_circovirus|Aves|Anseriformes|Anatidae|Anser|Anser anser|2014	Goose_circovirus	Anser anser	Anser	Anatidae	Anseriformes	Aves	2014
129	KT808650.1|Goose_circovirus|Aves|Anseriformes|Anatidae|Anser|Anser anser|2014	Goose_circovirus	Anser anser	Anser	Anatidae	Anseriformes	Aves	2014
130	MF162299.1|Porcine_circovirus_3|Mammalia|Artiodactyla|Suidae|Sus|Sus scrofa|2017	Porcine_circovirus_3	Sus scrofa	Sus	Suidae	Artiodactyla	Mammalia	2017
131	MF162298.1|Porcine_circovirus_3|Mammalia|Artiodactyla|Suidae|Sus|Sus scrofa|2017	Porcine_circovirus_3	Sus scrofa	Sus	Suidae	Artiodactyla	Mammalia	2017
132	KX894319.1|Porcine_circovirus_2|Mammalia|Artiodactyla|Bovidae|Capra|Capra hircus|2014	Porcine_circovirus_2	Capra hircus	Capra	Bovidae	Artiodactyla	Mammalia	2014
133	KX894318.1|Porcine_circovirus_2|Mammalia|Artiodactyla|Bovidae|Capra|Capra hircus|2014	Porcine_circovirus_2	Capra hircus	Capra	Bovidae	Artiodactyla	Mammalia	2014
134	KX960949.1|Porcine_circovirus_2|Mammalia|Artiodactyla|Suidae|Sus|Sus scrofa|2013	Porcine_circovirus_2	Sus scrofa	Sus	Suidae	Artiodactyla	Mammalia	2013
135	KX960948.1|Porcine_circovirus_2|Mammalia|Artiodactyla|Suidae|Sus|Sus scrofa|2013	Porcine_circovirus_2	Sus scrofa	Sus	Suidae	Artiodactyla	Mammalia	2013
136	KX960947.1|Porcine_circovirus_2|Mammalia|Artiodactyla|Suidae|Sus|Sus scrofa|2013	Porcine_circovirus_2	Sus scrofa	Sus	Suidae	Artiodactyla	Mammalia	2013
137	KX960946.1|Porcine_circovirus_2|Mammalia|Artiodactyla|Suidae|Sus|Sus scrofa|2013	Porcine_circovirus_2	Sus scrofa	Sus	Suidae	Artiodactyla	Mammalia	2013
138	KX960945.1|Porcine_circovirus_2|Mammalia|Artiodactyla|Suidae|Sus|Sus scrofa|2013	Porcine_circovirus_2	Sus scrofa	Sus	Suidae	Artiodactyla	Mammalia	2013
139	KX960944.1|Porcine_circovirus_2|Mammalia|Artiodactyla|Suidae|Sus|Sus scrofa|2014	Porcine_circovirus_2	Sus scrofa	Sus	Suidae	Artiodactyla	Mammalia	2014
140	KX960943.1|Porcine_circovirus_2|Mammalia|Artiodactyla|Suidae|Sus|Sus scrofa|2013	Porcine_circovirus_2	Sus scrofa	Sus	Suidae	Artiodactyla	Mammalia	2013
141	KX960942.1|Porcine_circovirus_2|Mammalia|Artiodactyla|Suidae|Sus|Sus scrofa|2014	Porcine_circovirus_2	Sus scrofa	Sus	Suidae	Artiodactyla	Mammalia	2014
142	KX960941.1|Porcine_circovirus_2|Mammalia|Artiodactyla|Suidae|Sus|Sus scrofa|2013	Porcine_circovirus_2	Sus scrofa	Sus	Suidae	Artiodactyla	Mammalia	2013
143	KX960940.1|Porcine_circovirus_2|Mammalia|Artiodactyla|Suidae|Sus|Sus scrofa|2012	Porcine_circovirus_2	Sus scrofa	Sus	Suidae	Artiodactyla	Mammalia	2012
144	KX960939.1|Porcine_circovirus_2|Mammalia|Artiodactyla|Suidae|Sus|Sus scrofa|2012	Porcine_circovirus_2	Sus scrofa	Sus	Suidae	Artiodactyla	Mammalia	2012
145	KX960938.1|Porcine_circovirus_2|Mammalia|Artiodactyla|Suidae|Sus|Sus scrofa|2012	Porcine_circovirus_2	Sus scrofa	Sus	Suidae	Artiodactyla	Mammalia	2012
146	KX960937.1|Porcine_circovirus_2|Mammalia|Artiodactyla|Suidae|Sus|Sus scrofa|2012	Porcine_circovirus_2	Sus scrofa	Sus	Suidae	Artiodactyla	Mammalia	2012
147	KX960936.1|Porcine_circovirus_2|Mammalia|Artiodactyla|Suidae|Sus|Sus scrofa|2012	Porcine_circovirus_2	Sus scrofa	Sus	Suidae	Artiodactyla	Mammalia	2012
148	KX960935.1|Porcine_circovirus_2|Mammalia|Artiodactyla|Suidae|Sus|Sus scrofa|2012	Porcine_circovirus_2	Sus scrofa	Sus	Suidae	Artiodactyla	Mammalia	2012
149	KX960934.1|Porcine_circovirus_2|Mammalia|Artiodactyla|Suidae|Sus|Sus scrofa|2012	Porcine_circovirus_2	Sus scrofa	Sus	Suidae	Artiodactyla	Mammalia	2012
150	KX960933.1|Porcine_circovirus_2|Mammalia|Artiodactyla|Suidae|Sus|Sus scrofa|2012	Porcine_circovirus_2	Sus scrofa	Sus	Suidae	Artiodactyla	Mammalia	2012
151	KX960932.1|Porcine_circovirus_2|Mammalia|Artiodactyla|Suidae|Sus|Sus scrofa|2012	Porcine_circovirus_2	Sus scrofa	Sus	Suidae	Artiodactyla	Mammalia	2012
152	KX960931.1|Porcine_circovirus_2|Mammalia|Artiodactyla|Suidae|Sus|Sus scrofa|2011	Porcine_circovirus_2	Sus scrofa	Sus	Suidae	Artiodactyla	Mammalia	2011
153	KX960930.1|Porcine_circovirus_2|Mammalia|Artiodactyla|Suidae|Sus|Sus scrofa|2011	Porcine_circovirus_2	Sus scrofa	Sus	Suidae	Artiodactyla	Mammalia	2011
154	KX960929.1|Porcine_circovirus_2|Mammalia|Artiodactyla|Suidae|Sus|Sus scrofa|2011	Porcine_circovirus_2	Sus scrofa	Sus	Suidae	Artiodactyla	Mammalia	2011
155	KX960928.1|Porcine_circovirus_2|Mammalia|Artiodactyla|Suidae|Sus|Sus scrofa|2011	Porcine_circovirus_2	Sus scrofa	Sus	Suidae	Artiodactyla	Mammalia	2011
156	KX960927.1|Porcine_circovirus_2|Mammalia|Artiodactyla|Suidae|Sus|Sus scrofa|2011	Porcine_circovirus_2	Sus scrofa	Sus	Suidae	Artiodactyla	Mammalia	2011
157	KX960926.1|Porcine_circovirus_2|Mammalia|Artiodactyla|Suidae|Sus|Sus scrofa|2011	Porcine_circovirus_2	Sus scrofa	Sus	Suidae	Artiodactyla	Mammalia	2011
158	KX960925.1|Porcine_circovirus_2|Mammalia|Artiodactyla|Suidae|Sus|Sus scrofa|2011	Porcine_circovirus_2	Sus scrofa	Sus	Suidae	Artiodactyla	Mammalia	2011
159	KX960924.1|Porcine_circovirus_2|Mammalia|Artiodactyla|Suidae|Sus|Sus scrofa|2011	Porcine_circovirus_2	Sus scrofa	Sus	Suidae	Artiodactyla	Mammalia	2011
160	KX960923.1|Porcine_circovirus_2|Mammalia|Artiodactyla|Suidae|Sus|Sus scrofa|2010	Porcine_circovirus_2	Sus scrofa	Sus	Suidae	Artiodactyla	Mammalia	2010
161	KX960922.1|Porcine_circovirus_2|Mammalia|Artiodactyla|Suidae|Sus|Sus scrofa|2011	Porcine_circovirus_2	Sus scrofa	Sus	Suidae	Artiodactyla	Mammalia	2011
162	KX960921.1|Porcine_circovirus_2|Mammalia|Artiodactyla|Suidae|Sus|Sus scrofa|2010	Porcine_circovirus_2	Sus scrofa	Sus	Suidae	Artiodactyla	Mammalia	2010
163	KX960920.1|Porcine_circovirus_2|Mammalia|Artiodactyla|Suidae|Sus|Sus scrofa|2010	Porcine_circovirus_2	Sus scrofa	Sus	Suidae	Artiodactyla	Mammalia	2010
164	KX960919.1|Porcine_circovirus_2|Mammalia|Artiodactyla|Suidae|Sus|Sus scrofa|2010	Porcine_circovirus_2	Sus scrofa	Sus	Suidae	Artiodactyla	Mammalia	2010
165	KX960917.1|Porcine_circovirus_2|Mammalia|Artiodactyla|Suidae|Sus|Sus scrofa|2002	Porcine_circovirus_2	Sus scrofa	Sus	Suidae	Artiodactyla	Mammalia	2002
166	KX960916.1|Porcine_circovirus_2|Mammalia|Artiodactyla|Suidae|Sus|Sus scrofa|2010	Porcine_circovirus_2	Sus scrofa	Sus	Suidae	Artiodactyla	Mammalia	2010
167	MF084994.1|Porcine_circovirus_3|Mammalia|Artiodactyla|Suidae|Sus|Sus scrofa|2016	Porcine_circovirus_3	Sus scrofa	Sus	Suidae	Artiodactyla	Mammalia	2016
168	MF611878.1|Porcine_circovirus_3|Mammalia|Artiodactyla|Suidae|Sus|Sus scrofa|2016	Porcine_circovirus_3	Sus scrofa	Sus	Suidae	Artiodactyla	Mammalia	2016
169	MF611877.1|Porcine_circovirus_3|Mammalia|Artiodactyla|Suidae|Sus|Sus scrofa|2016	Porcine_circovirus_3	Sus scrofa	Sus	Suidae	Artiodactyla	Mammalia	2016
170	MF611876.1|Porcine_circovirus_3|Mammalia|Artiodactyla|Suidae|Sus|Sus scrofa|2016	Porcine_circovirus_3	Sus scrofa	Sus	Suidae	Artiodactyla	Mammalia	2016
171	KX904946.1|Porcine_circovirus_2|Mammalia|Artiodactyla|Suidae|Sus|Sus scrofa|2010	Porcine_circovirus_2	Sus scrofa	Sus	Suidae	Artiodactyla	Mammalia	2010
172	NC_035799.1|Bat_circovirus|Mammalia|Chiroptera|Vespertilionidae|Vespertilio|Vespertilio sinensis|NA	Bat_circovirus	Vespertilio sinensis	Vespertilio	Vespertilionidae	Chiroptera	Mammalia	NA
173	MF664484.1|Columbid_circovirus|Aves|Columbiformes|Columbidae|Columba|Columba livia|2016	Columbid_circovirus	Columba livia	Columba	Columbidae	Columbiformes	Aves	2016
174	MF664482.1|Columbid_circovirus|Aves|Columbiformes|Columbidae|Columba|Columba livia|2016	Columbid_circovirus	Columba livia	Columba	Columbidae	Columbiformes	Aves	2016
175	MF664481.1|Columbid_circovirus|Aves|Columbiformes|Columbidae|Columba|Columba livia|2016	Columbid_circovirus	Columba livia	Columba	Columbidae	Columbiformes	Aves	2016
176	KX827790.1|Porcine_circovirus_1|Mammalia|Artiodactyla|Suidae|Sus|Sus scrofa|2015	Porcine_circovirus_1	Sus scrofa	Sus	Suidae	Artiodactyla	Mammalia	2015
177	KX827789.1|Porcine_circovirus_1|Mammalia|Artiodactyla|Suidae|Sus|Sus scrofa|2015	Porcine_circovirus_1	Sus scrofa	Sus	Suidae	Artiodactyla	Mammalia	2015
178	KX827788.1|Porcine_circovirus_1|Mammalia|Artiodactyla|Suidae|Sus|Sus scrofa|2015	Porcine_circovirus_1	Sus scrofa	Sus	Suidae	Artiodactyla	Mammalia	2015
179	KX827787.1|Porcine_circovirus_1|Mammalia|Artiodactyla|Suidae|Sus|Sus scrofa|2015	Porcine_circovirus_1	Sus scrofa	Sus	Suidae	Artiodactyla	Mammalia	2015
180	KX827786.1|Porcine_circovirus_1|Mammalia|Artiodactyla|Suidae|Sus|Sus scrofa|2015	Porcine_circovirus_1	Sus scrofa	Sus	Suidae	Artiodactyla	Mammalia	2015
181	KX827785.1|Porcine_circovirus_1|Mammalia|Artiodactyla|Suidae|Sus|Sus scrofa|2015	Porcine_circovirus_1	Sus scrofa	Sus	Suidae	Artiodactyla	Mammalia	2015
182	KX827784.1|Porcine_circovirus_1|Mammalia|Artiodactyla|Suidae|Sus|Sus scrofa|2015	Porcine_circovirus_1	Sus scrofa	Sus	Suidae	Artiodactyla	Mammalia	2015
183	KX827783.1|Porcine_circovirus_1|Mammalia|Artiodactyla|Suidae|Sus|Sus scrofa|2015	Porcine_circovirus_1	Sus scrofa	Sus	Suidae	Artiodactyla	Mammalia	2015
184	KX827782.1|Porcine_circovirus_1|Mammalia|Artiodactyla|Suidae|Sus|Sus scrofa|2015	Porcine_circovirus_1	Sus scrofa	Sus	Suidae	Artiodactyla	Mammalia	2015
185	KX827781.1|Porcine_circovirus_1|Mammalia|Artiodactyla|Suidae|Sus|Sus scrofa|2015	Porcine_circovirus_1	Sus scrofa	Sus	Suidae	Artiodactyla	Mammalia	2015
186	KX827780.1|Porcine_circovirus_1|Mammalia|Artiodactyla|Suidae|Sus|Sus scrofa|2015	Porcine_circovirus_1	Sus scrofa	Sus	Suidae	Artiodactyla	Mammalia	2015
187	KX827779.1|Porcine_circovirus_1|Mammalia|Artiodactyla|Suidae|Sus|Sus scrofa|2015	Porcine_circovirus_1	Sus scrofa	Sus	Suidae	Artiodactyla	Mammalia	2015
188	KX827778.1|Porcine_circovirus_1|Mammalia|Artiodactyla|Suidae|Sus|Sus scrofa|2015	Porcine_circovirus_1	Sus scrofa	Sus	Suidae	Artiodactyla	Mammalia	2015
189	KX856425.1|Porcine_circovirus_2|Mammalia|Artiodactyla|Suidae|Sus|Sus scrofa|2010	Porcine_circovirus_2	Sus scrofa	Sus	Suidae	Artiodactyla	Mammalia	2010
190	KX641239.1|Beak_and_feather_disease_virus|Aves|Psittaciformes|Psittacidae|Psittacula|Psittacula krameri|2014	Beak_and_feather_disease_virus	Psittacula krameri	Psittacula	Psittacidae	Psittaciformes	Aves	2014
191	KX641238.1|Beak_and_feather_disease_virus|Aves|Psittaciformes|Psittacidae|Psittacula|Psittacula krameri|2014	Beak_and_feather_disease_virus	Psittacula krameri	Psittacula	Psittacidae	Psittaciformes	Aves	2014
192	KX641237.1|Beak_and_feather_disease_virus|Aves|Psittaciformes|Psittacidae|Psittacula|Psittacula krameri|2014	Beak_and_feather_disease_virus	Psittacula krameri	Psittacula	Psittacidae	Psittaciformes	Aves	2014
193	KX641236.1|Beak_and_feather_disease_virus|Aves|Psittaciformes|Psittacidae|Psittacula|Psittacula krameri|2014	Beak_and_feather_disease_virus	Psittacula krameri	Psittacula	Psittacidae	Psittaciformes	Aves	2014
194	KX641235.1|Beak_and_feather_disease_virus|Aves|Psittaciformes|Psittacidae|Psittacula|Psittacula krameri|2014	Beak_and_feather_disease_virus	Psittacula krameri	Psittacula	Psittacidae	Psittaciformes	Aves	2014
195	KX641234.1|Beak_and_feather_disease_virus|Aves|Psittaciformes|Psittacidae|Psittacula|Psittacula krameri|2014	Beak_and_feather_disease_virus	Psittacula krameri	Psittacula	Psittacidae	Psittaciformes	Aves	2014
196	KX641233.1|Beak_and_feather_disease_virus|Aves|Psittaciformes|Psittacidae|Psittacula|Psittacula krameri|2014	Beak_and_feather_disease_virus	Psittacula krameri	Psittacula	Psittacidae	Psittaciformes	Aves	2014
197	KX641232.1|Beak_and_feather_disease_virus|Aves|Psittaciformes|Psittacidae|Psittacula|Psittacula echo|2011	Beak_and_feather_disease_virus	Psittacula echo	Psittacula	Psittacidae	Psittaciformes	Aves	2011
198	KX641231.1|Beak_and_feather_disease_virus|Aves|Psittaciformes|Psittacidae|Psittacula|Psittacula echo|2011	Beak_and_feather_disease_virus	Psittacula echo	Psittacula	Psittacidae	Psittaciformes	Aves	2011
199	KX641230.1|Beak_and_feather_disease_virus|Aves|Psittaciformes|Psittacidae|Psittacula|Psittacula echo|2011	Beak_and_feather_disease_virus	Psittacula echo	Psittacula	Psittacidae	Psittaciformes	Aves	2011
200	KX641229.1|Beak_and_feather_disease_virus|Aves|Psittaciformes|Psittacidae|Psittacula|Psittacula echo|2011	Beak_and_feather_disease_virus	Psittacula echo	Psittacula	Psittacidae	Psittaciformes	Aves	2011
201	KX641228.1|Beak_and_feather_disease_virus|Aves|Psittaciformes|Psittacidae|Psittacula|Psittacula echo|2011	Beak_and_feather_disease_virus	Psittacula echo	Psittacula	Psittacidae	Psittaciformes	Aves	2011
202	KX641227.1|Beak_and_feather_disease_virus|Aves|Psittaciformes|Psittacidae|Psittacula|Psittacula krameri|2014	Beak_and_feather_disease_virus	Psittacula krameri	Psittacula	Psittacidae	Psittaciformes	Aves	2014
203	KX641226.1|Beak_and_feather_disease_virus|Aves|Psittaciformes|Psittacidae|Psittacula|Psittacula krameri|2014	Beak_and_feather_disease_virus	Psittacula krameri	Psittacula	Psittacidae	Psittaciformes	Aves	2014
204	KX641225.1|Beak_and_feather_disease_virus|Aves|Psittaciformes|Psittacidae|Psittacula|Psittacula krameri|2014	Beak_and_feather_disease_virus	Psittacula krameri	Psittacula	Psittacidae	Psittaciformes	Aves	2014
205	KX641224.1|Beak_and_feather_disease_virus|Aves|Psittaciformes|Psittacidae|Psittacula|Psittacula krameri|2014	Beak_and_feather_disease_virus	Psittacula krameri	Psittacula	Psittacidae	Psittaciformes	Aves	2014
206	KX641223.1|Beak_and_feather_disease_virus|Aves|Psittaciformes|Psittacidae|Psittacula|Psittacula krameri|2014	Beak_and_feather_disease_virus	Psittacula krameri	Psittacula	Psittacidae	Psittaciformes	Aves	2014
207	KX641222.1|Beak_and_feather_disease_virus|Aves|Psittaciformes|Psittacidae|Psittacula|Psittacula krameri|2014	Beak_and_feather_disease_virus	Psittacula krameri	Psittacula	Psittacidae	Psittaciformes	Aves	2014
208	KX641221.1|Beak_and_feather_disease_virus|Aves|Psittaciformes|Psittacidae|Psittacula|Psittacula krameri|2014	Beak_and_feather_disease_virus	Psittacula krameri	Psittacula	Psittacidae	Psittaciformes	Aves	2014
209	KX641220.1|Beak_and_feather_disease_virus|Aves|Psittaciformes|Psittacidae|Psittacula|Psittacula krameri|2014	Beak_and_feather_disease_virus	Psittacula krameri	Psittacula	Psittacidae	Psittaciformes	Aves	2014
210	KX641219.1|Beak_and_feather_disease_virus|Aves|Psittaciformes|Psittacidae|Psittacula|Psittacula krameri|2014	Beak_and_feather_disease_virus	Psittacula krameri	Psittacula	Psittacidae	Psittaciformes	Aves	2014
211	KX641218.1|Beak_and_feather_disease_virus|Aves|Psittaciformes|Psittacidae|Psittacula|Psittacula krameri|2014	Beak_and_feather_disease_virus	Psittacula krameri	Psittacula	Psittacidae	Psittaciformes	Aves	2014
212	KX641217.1|Beak_and_feather_disease_virus|Aves|Psittaciformes|Psittacidae|Psittacula|Psittacula krameri|2014	Beak_and_feather_disease_virus	Psittacula krameri	Psittacula	Psittacidae	Psittaciformes	Aves	2014
213	KX641216.1|Beak_and_feather_disease_virus|Aves|Psittaciformes|Psittacidae|Psittacula|Psittacula krameri|2014	Beak_and_feather_disease_virus	Psittacula krameri	Psittacula	Psittacidae	Psittaciformes	Aves	2014
214	KX641215.1|Beak_and_feather_disease_virus|Aves|Psittaciformes|Psittacidae|Psittacula|Psittacula krameri|2014	Beak_and_feather_disease_virus	Psittacula krameri	Psittacula	Psittacidae	Psittaciformes	Aves	2014
215	KX641214.1|Beak_and_feather_disease_virus|Aves|Psittaciformes|Psittacidae|Psittacula|Psittacula krameri|2014	Beak_and_feather_disease_virus	Psittacula krameri	Psittacula	Psittacidae	Psittaciformes	Aves	2014
216	KX641213.1|Beak_and_feather_disease_virus|Aves|Psittaciformes|Psittacidae|Psittacula|Psittacula krameri|2014	Beak_and_feather_disease_virus	Psittacula krameri	Psittacula	Psittacidae	Psittaciformes	Aves	2014
217	KX641212.1|Beak_and_feather_disease_virus|Aves|Psittaciformes|Psittacidae|Psittacula|Psittacula krameri|2014	Beak_and_feather_disease_virus	Psittacula krameri	Psittacula	Psittacidae	Psittaciformes	Aves	2014
218	KX641211.1|Beak_and_feather_disease_virus|Aves|Psittaciformes|Psittacidae|Psittacula|Psittacula krameri|2014	Beak_and_feather_disease_virus	Psittacula krameri	Psittacula	Psittacidae	Psittaciformes	Aves	2014
219	KX641210.1|Beak_and_feather_disease_virus|Aves|Psittaciformes|Psittacidae|Psittacula|Psittacula krameri|2014	Beak_and_feather_disease_virus	Psittacula krameri	Psittacula	Psittacidae	Psittaciformes	Aves	2014
220	KX641209.1|Beak_and_feather_disease_virus|Aves|Psittaciformes|Psittacidae|Psittacula|Psittacula krameri|2014	Beak_and_feather_disease_virus	Psittacula krameri	Psittacula	Psittacidae	Psittaciformes	Aves	2014
221	KX641208.1|Beak_and_feather_disease_virus|Aves|Psittaciformes|Psittacidae|Psittacula|Psittacula krameri|2014	Beak_and_feather_disease_virus	Psittacula krameri	Psittacula	Psittacidae	Psittaciformes	Aves	2014
222	KX641207.1|Beak_and_feather_disease_virus|Aves|Psittaciformes|Psittacidae|Psittacula|Psittacula krameri|2014	Beak_and_feather_disease_virus	Psittacula krameri	Psittacula	Psittacidae	Psittaciformes	Aves	2014
223	KX641206.1|Beak_and_feather_disease_virus|Aves|Psittaciformes|Psittacidae|Psittacula|Psittacula krameri|2014	Beak_and_feather_disease_virus	Psittacula krameri	Psittacula	Psittacidae	Psittaciformes	Aves	2014
224	KX641205.1|Beak_and_feather_disease_virus|Aves|Psittaciformes|Psittacidae|Psittacula|Psittacula krameri|2014	Beak_and_feather_disease_virus	Psittacula krameri	Psittacula	Psittacidae	Psittaciformes	Aves	2014
225	KX641204.1|Beak_and_feather_disease_virus|Aves|Psittaciformes|Psittacidae|Psittacula|Psittacula krameri|2014	Beak_and_feather_disease_virus	Psittacula krameri	Psittacula	Psittacidae	Psittaciformes	Aves	2014
226	KX641203.1|Beak_and_feather_disease_virus|Aves|Psittaciformes|Psittacidae|Psittacula|Psittacula krameri|2014	Beak_and_feather_disease_virus	Psittacula krameri	Psittacula	Psittacidae	Psittaciformes	Aves	2014
227	KX756996.1|Bat_circovirus|Aves|Chiroptera|Hipposideridae|Hipposideros|Hipposideros armiger|2011	Bat_circovirus	Hipposideros armiger	Hipposideros	Hipposideridae	Chiroptera	Aves	2011
228	KX756995.1|Bat_bug_circovirus|Insecta|Hemiptera|Cimicidae|Cimex|Cimex adjunctus|2014	Bat_bug_circovirus	Cimex adjunctus	Cimex	Cimicidae	Hemiptera	Insecta	2014
229	KX756994.1|Bat_circovirus|Mammalia|Chiroptera|Vespertilionidae|Vespertilio|Vespertilio sinensis|2014	Bat_circovirus	Vespertilio sinensis	Vespertilio	Vespertilionidae	Chiroptera	Mammalia	2014
230	KX756993.1|Bat_circovirus|Mammalia|Chiroptera|Vespertilionidae|Vespertilio|Vespertilio sinensis|2015	Bat_circovirus	Vespertilio sinensis	Vespertilio	Vespertilionidae	Chiroptera	Mammalia	2015
231	KX756992.1|Bat_circovirus|Mammalia|Chiroptera|Vespertilionidae|Vespertilio|Vespertilio sinensis|2015	Bat_circovirus	Vespertilio sinensis	Vespertilio	Vespertilionidae	Chiroptera	Mammalia	2015
232	KX756991.1|Bat_circovirus|Mammalia|Chiroptera|Vespertilionidae|Vespertilio|Vespertilio sinensis|2015	Bat_circovirus	Vespertilio sinensis	Vespertilio	Vespertilionidae	Chiroptera	Mammalia	2015
233	KX756990.1|Bat_circovirus|Mammalia|Chiroptera|Vespertilionidae|Vespertilio|Vespertilio sinensis|2015	Bat_circovirus	Vespertilio sinensis	Vespertilio	Vespertilionidae	Chiroptera	Mammalia	2015
234	KX756989.1|Bat_circovirus|Mammalia|Chiroptera|Vespertilionidae|Vespertilio|Vespertilio sinensis|2015	Bat_circovirus	Vespertilio sinensis	Vespertilio	Vespertilionidae	Chiroptera	Mammalia	2015
235	KX756988.1|Bat_circovirus|Mammalia|Chiroptera|Vespertilionidae|Vespertilio|Vespertilio sinensis|NA	Bat_circovirus	Vespertilio sinensis	Vespertilio	Vespertilionidae	Chiroptera	Mammalia	NA
236	KX756987.1|Bat_circovirus|Mammalia|Chiroptera|Vespertilionidae|Vespertilio|Vespertilio sinensis|NA	Bat_circovirus	Vespertilio sinensis	Vespertilio	Vespertilionidae	Chiroptera	Mammalia	NA
237	KX756986.1|Bat_circovirus|Mammalia|Chiroptera|Vespertilionidae|Vespertilio|Vespertilio sinensis|NA	Bat_circovirus	Vespertilio sinensis	Vespertilio	Vespertilionidae	Chiroptera	Mammalia	NA
238	MF581302.1|Goose_circovirus|Aves|Anseriformes|Anatidae|Anser|goose|2015	Goose_circovirus	goose	Anser	Anatidae	Anseriformes	Aves	2015
239	MF581301.1|Goose_circovirus|Aves|Anseriformes|Anatidae|Anser|goose|2015	Goose_circovirus	goose	Anser	Anatidae	Anseriformes	Aves	2015
240	MF581300.1|Goose_circovirus|Aves|Anseriformes|Anatidae|Anser|goose|2014	Goose_circovirus	goose	Anser	Anatidae	Anseriformes	Aves	2014
241	MF581299.1|Goose_circovirus|Aves|Anseriformes|Anatidae|Anser|goose|2015	Goose_circovirus	goose	Anser	Anatidae	Anseriformes	Aves	2015
242	KX814348.1|Porcine_circovirus_2|Mammalia|Artiodactyla|Suidae|Sus|Sus scrofa|2015	Porcine_circovirus_2	Sus scrofa	Sus	Suidae	Artiodactyla	Mammalia	2015
243	KX814347.1|Porcine_circovirus_2|Mammalia|Artiodactyla|Suidae|Sus|Sus scrofa|2015	Porcine_circovirus_2	Sus scrofa	Sus	Suidae	Artiodactyla	Mammalia	2015
244	KY865243.1|Porcine_circovirus_3|Mammalia|Artiodactyla|Suidae|Sus|Sus scrofa|2016	Porcine_circovirus_3	Sus scrofa	Sus	Suidae	Artiodactyla	Mammalia	2016
245	KY865242.1|Porcine_circovirus_3|Mammalia|Artiodactyla|Suidae|Sus|Sus scrofa|2016	Porcine_circovirus_3	Sus scrofa	Sus	Suidae	Artiodactyla	Mammalia	2016
246	KY778777.1|Porcine_circovirus_3|Mammalia|Artiodactyla|Suidae|Sus|Sus scrofa|2017	Porcine_circovirus_3	Sus scrofa	Sus	Suidae	Artiodactyla	Mammalia	2017
247	KY778776.1|Porcine_circovirus_3|Mammalia|Artiodactyla|Suidae|Sus|Sus scrofa|2017	Porcine_circovirus_3	Sus scrofa	Sus	Suidae	Artiodactyla	Mammalia	2017
248	KX828581.1|Porcine_circovirus_2|Mammalia|Artiodactyla|Suidae|Sus|Sus scrofa|2010	Porcine_circovirus_2	Sus scrofa	Sus	Suidae	Artiodactyla	Mammalia	2010
249	KJ641742.1|Bat_circovirus|Mammalia|Chiroptera|Rhinolophidae|Rhinolophus|Rhinolophus ferrumequinum|2010	Bat_circovirus	Rhinolophus ferrumequinum	Rhinolophus	Rhinolophidae	Chiroptera	Mammalia	2010
250	KJ641741.1|Bat_circovirus|Mammalia|Chiroptera|Rhinolophidae|Rhinolophus|Rhinolophus ferrumequinum|2010	Bat_circovirus	Rhinolophus ferrumequinum	Rhinolophus	Rhinolophidae	Chiroptera	Mammalia	2010
251	KJ641739.1|Bat_circovirus|Mammalia|Chiroptera|Rhinolophidae|Rhinolophus|Rhinolophus ferrumequinum|2010	Bat_circovirus	Rhinolophus ferrumequinum	Rhinolophus	Rhinolophidae	Chiroptera	Mammalia	2010
252	KJ641738.1|Bat_circovirus|Mammalia|Chiroptera|Rhinolophidae|Rhinolophus|Rhinolophus hipposideros|2013	Bat_circovirus	Rhinolophus hipposideros	Rhinolophus	Rhinolophidae	Chiroptera	Mammalia	2013
253	KJ641737.1|Bat_circovirus|Mammalia|Chiroptera|Rhinolophidae|Rhinolophus|Rhinolophus hipposideros|2013	Bat_circovirus	Rhinolophus hipposideros	Rhinolophus	Rhinolophidae	Chiroptera	Mammalia	2013
254	KJ641736.1|Bat_circovirus|Mammalia|Chiroptera|Rhinolophidae|Rhinolophus|Rhinolophus hipposideros|2013	Bat_circovirus	Rhinolophus hipposideros	Rhinolophus	Rhinolophidae	Chiroptera	Mammalia	2013
255	KJ641735.1|Bat_circovirus|Mammalia|Chiroptera|Rhinolophidae|Rhinolophus|Rhinolophus hipposideros|2013	Bat_circovirus	Rhinolophus hipposideros	Rhinolophus	Rhinolophidae	Chiroptera	Mammalia	2013
256	KJ641734.1|Bat_circovirus|Mammalia|Chiroptera|Vespertilionidae|Vespertilio|Vespertilio superans|2013	Bat_circovirus	Vespertilio superans	Vespertilio	Vespertilionidae	Chiroptera	Mammalia	2013
257	KJ641733.1|Bat_circovirus|Mammalia|Chiroptera|Vespertilionidae|Miniopterus|Miniopterus fuliginosus|2011	Bat_circovirus	Miniopterus fuliginosus	Miniopterus	Vespertilionidae	Chiroptera	Mammalia	2011
258	KJ641732.1|Bat_circovirus|Mammalia|Chiroptera|Rhinolophidae|Rhinolophus|Rhinolophus ferrumequinum|2013	Bat_circovirus	Rhinolophus ferrumequinum	Rhinolophus	Rhinolophidae	Chiroptera	Mammalia	2013
259	KJ641731.1|Bat_circovirus|Mammalia|Chiroptera|Rhinolophidae|Rhinolophus|Rhinolophus pusillus|2013	Bat_circovirus	Rhinolophus pusillus	Rhinolophus	Rhinolophidae	Chiroptera	Mammalia	2013
260	KJ641730.1|Bat_circovirus|Mammalia|Chiroptera|Vespertilionidae|Murina|Murina leucogaster|2013	Bat_circovirus	Murina leucogaster	Murina	Vespertilionidae	Chiroptera	Mammalia	2013
261	KJ641729.1|Bat_circovirus|Mammalia|Chiroptera|Vespertilionidae|Plecotus|Plecotus auritus|2013	Bat_circovirus	Plecotus auritus	Plecotus	Vespertilionidae	Chiroptera	Mammalia	2013
262	KJ641727.1|Bat_associated_circovirus_5|Mammalia|Chiroptera|Vespertilionidae|Plecotus|Plecotus auritus|2013	Bat_associated_circovirus_5	Plecotus auritus	Plecotus	Vespertilionidae	Chiroptera	Mammalia	2013
263	KJ641726.1|Bat_circovirus|Mammalia|Chiroptera|Rhinolophidae|Rhinolophus|Rhinolophus ferrumequinum|2013	Bat_circovirus	Rhinolophus ferrumequinum	Rhinolophus	Rhinolophidae	Chiroptera	Mammalia	2013
264	KJ641725.1|Bat_circovirus|Mammalia|Chiroptera|Rhinolophidae|Rhinolophus|Rhinolophus ferrumequinum|2013	Bat_circovirus	Rhinolophus ferrumequinum	Rhinolophus	Rhinolophidae	Chiroptera	Mammalia	2013
265	KJ641724.1|Bat_associated_circovirus_6|Mammalia|Chiroptera|Rhinolophidae|Rhinolophus|Rhinolophus affinis|2013	Bat_associated_circovirus_6	Rhinolophus affinis	Rhinolophus	Rhinolophidae	Chiroptera	Mammalia	2013
266	KJ641723.1|Bat_associated_circovirus_7|Mammalia|Chiroptera|Rhinolophidae|Rhinolophus|Rhinolophus sinicus|2013	Bat_associated_circovirus_7	Rhinolophus sinicus	Rhinolophus	Rhinolophidae	Chiroptera	Mammalia	2013
267	KJ641722.1|Bat_circovirus|Mammalia|Chiroptera|Vespertilionidae|Miniopterus|Miniopterus fuliginosus|2013	Bat_circovirus	Miniopterus fuliginosus	Miniopterus	Vespertilionidae	Chiroptera	Mammalia	2013
268	KJ641721.1|Bat_circovirus|Mammalia|Chiroptera|Vespertilionidae|Tylonycteris|Tylonycteris pachypus|2012	Bat_circovirus	Tylonycteris pachypus	Tylonycteris	Vespertilionidae	Chiroptera	Mammalia	2012
269	KJ641719.1|Bat_circovirus|Mammalia|Chiroptera|Vespertilionidae|Miniopterus|Miniopterus fuliginosus|2012	Bat_circovirus	Miniopterus fuliginosus	Miniopterus	Vespertilionidae	Chiroptera	Mammalia	2012
270	KJ641718.1|Bat_circovirus|Mammalia|Chiroptera|Vespertilionidae|Miniopterus|Miniopterus fuliginosus|2012	Bat_circovirus	Miniopterus fuliginosus	Miniopterus	Vespertilionidae	Chiroptera	Mammalia	2012
271	KJ641716.1|Bat_circovirus|Mammalia|Chiroptera|Vespertilionidae|Pipistrellus |Pipistrellus sp.|2012	Bat_circovirus	Pipistrellus sp.	Pipistrellus	Vespertilionidae	Chiroptera	Mammalia	2012
272	KJ641714.1|Bat_circovirus|Mammalia|Chiroptera|Rhinolophidae|Rhinolophus|Rhinolophus pusillus|2012	Bat_circovirus	Rhinolophus pusillus	Rhinolophus	Rhinolophidae	Chiroptera	Mammalia	2012
273	KJ641713.1|Bat_circovirus|Mammalia|Chiroptera|Rhinolophidae|Rhinolophus|Rhinolophus pusillus|2012	Bat_circovirus	Rhinolophus pusillus	Rhinolophus	Rhinolophidae	Chiroptera	Mammalia	2012
274	KJ641711.1|Bat_associated_circovirus_8|Mammalia|Chiroptera|Vespertilionidae|Myotis|Myotis ricketti|2012	Bat_associated_circovirus_8	Myotis ricketti	Myotis	Vespertilionidae	Chiroptera	Mammalia	2012
275	KJ641710.1|Bat_circovirus|Mammalia|Chiroptera|Vespertilionidae|Myotis|Myotis blythii|2013	Bat_circovirus	Myotis blythii	Myotis	Vespertilionidae	Chiroptera	Mammalia	2013
276	JQ814849.1|Bat_associated_circovirus 3|Mammalia|Chiroptera|Rhinolophidae|Rhinolophus|Rhinolophus ferrumequinum|2011	Bat_associated_circovirus 3	Rhinolophus ferrumequinum	Rhinolophus	Rhinolophidae	Chiroptera	Mammalia	2011
277	KY996345.1|Porcine_circovirus_3|Mammalia|Artiodactyla|Suidae|Sus|Sus scrofa|2016	Porcine_circovirus_3	Sus scrofa	Sus	Suidae	Artiodactyla	Mammalia	2016
278	KY996344.1|Porcine_circovirus_3|Mammalia|Artiodactyla|Suidae|Sus|Sus scrofa|2016	Porcine_circovirus_3	Sus scrofa	Sus	Suidae	Artiodactyla	Mammalia	2016
279	KY996343.1|Porcine_circovirus_3|Mammalia|Artiodactyla|Suidae|Sus|Sus scrofa|2016	Porcine_circovirus_3	Sus scrofa	Sus	Suidae	Artiodactyla	Mammalia	2016
280	KY996342.1|Porcine_circovirus_3|Mammalia|Artiodactyla|Suidae|Sus|Sus scrofa|2016	Porcine_circovirus_3	Sus scrofa	Sus	Suidae	Artiodactyla	Mammalia	2016
281	KY996341.1|Porcine_circovirus_3|Mammalia|Artiodactyla|Suidae|Sus|Sus scrofa|2016	Porcine_circovirus_3	Sus scrofa	Sus	Suidae	Artiodactyla	Mammalia	2016
282	KY996340.1|Porcine_circovirus_3|Mammalia|Artiodactyla|Suidae|Sus|Sus scrofa|2016	Porcine_circovirus_3	Sus scrofa	Sus	Suidae	Artiodactyla	Mammalia	2016
283	KY996339.1|Porcine_circovirus_3|Mammalia|Artiodactyla|Suidae|Sus|Sus scrofa|2016	Porcine_circovirus_3	Sus scrofa	Sus	Suidae	Artiodactyla	Mammalia	2016
284	KY996338.1|Porcine_circovirus_3|Mammalia|Artiodactyla|Suidae|Sus|Sus scrofa|2016	Porcine_circovirus_3	Sus scrofa	Sus	Suidae	Artiodactyla	Mammalia	2016
285	KY996337.1|Porcine_circovirus_3|Mammalia|Artiodactyla|Suidae|Sus|Sus scrofa|2016	Porcine_circovirus_3	Sus scrofa	Sus	Suidae	Artiodactyla	Mammalia	2016
286	KX668492.1|Porcine_circovirus_2|Mammalia|Artiodactyla|Suidae|Sus|Sus scrofa|2015	Porcine_circovirus_2	Sus scrofa	Sus	Suidae	Artiodactyla	Mammalia	2015
287	KX668491.1|Porcine_circovirus_2|Mammalia|Artiodactyla|Suidae|Sus|Sus scrofa|2015	Porcine_circovirus_2	Sus scrofa	Sus	Suidae	Artiodactyla	Mammalia	2015
288	KX668490.1|Porcine_circovirus_2|Mammalia|Artiodactyla|Suidae|Sus|Sus scrofa|2015	Porcine_circovirus_2	Sus scrofa	Sus	Suidae	Artiodactyla	Mammalia	2015
289	KX668489.1|Porcine_circovirus_2|Mammalia|Artiodactyla|Suidae|Sus|Sus scrofa|2016	Porcine_circovirus_2	Sus scrofa	Sus	Suidae	Artiodactyla	Mammalia	2016
290	KY659554.1|Porcine_circovirus_2|Mammalia|Artiodactyla|Suidae|Sus|Sus scrofa|2016	Porcine_circovirus_2	Sus scrofa	Sus	Suidae	Artiodactyla	Mammalia	2016
291	KY659553.1|Porcine_circovirus_2|Mammalia|Artiodactyla|Suidae|Sus|Sus scrofa|2016	Porcine_circovirus_2	Sus scrofa	Sus	Suidae	Artiodactyla	Mammalia	2016
292	KY659552.1|Porcine_circovirus_2|Mammalia|Artiodactyla|Suidae|Sus|Sus scrofa|2016	Porcine_circovirus_2	Sus scrofa	Sus	Suidae	Artiodactyla	Mammalia	2016
293	KY659551.1|Porcine_circovirus_2|Mammalia|Artiodactyla|Suidae|Sus|Sus scrofa|2016	Porcine_circovirus_2	Sus scrofa	Sus	Suidae	Artiodactyla	Mammalia	2016
294	KY659550.1|Porcine_circovirus_2|Mammalia|Artiodactyla|Suidae|Sus|Sus scrofa|2016	Porcine_circovirus_2	Sus scrofa	Sus	Suidae	Artiodactyla	Mammalia	2016
295	KX865094.1|Porcine_circovirus_2|Mammalia|Artiodactyla|Suidae|Sus|Sus scrofa|2016	Porcine_circovirus_2	Sus scrofa	Sus	Suidae	Artiodactyla	Mammalia	2016
296	KX865093.1|Porcine_circovirus_2|Mammalia|Artiodactyla|Suidae|Sus|Sus scrofa|2016	Porcine_circovirus_2	Sus scrofa	Sus	Suidae	Artiodactyla	Mammalia	2016
297	KX865092.1|Porcine_circovirus_2|Mammalia|Artiodactyla|Suidae|Sus|Sus scrofa|2015	Porcine_circovirus_2	Sus scrofa	Sus	Suidae	Artiodactyla	Mammalia	2015
298	KP941114.1|Fox_circovirus|Mammalia|Carnivora|Canidae|Vulpes|Vulpes vulpes|2014	Fox_circovirus	Vulpes vulpes	Vulpes	Canidae	Carnivora	Mammalia	2014
299	KC924956.1|Porcine_circovirus_2|Mammalia|Artiodactyla|Suidae|Sus|Sus scrofa|2010	Porcine_circovirus_2	Sus scrofa	Sus	Suidae	Artiodactyla	Mammalia	2010
300	KU888682.1|Beak_and_feather_disease_virus|Aves|Psittaciformes|Psittacidae|Psittacula|Psittacula krameri|2014	Beak_and_feather_disease_virus	Psittacula krameri	Psittacula	Psittacidae	Psittaciformes	Aves	2014
301	KT168353.1|Beak_and_feather_disease_virus|Aves|Psittaciformes|Psittacidae|Neophema|Neophema chrysogaster|2014	Beak_and_feather_disease_virus	Neophema chrysogaster	Neophema	Psittacidae	Psittaciformes	Aves	2014
302	KT168352.1|Beak_and_feather_disease_virus|Aves|Psittaciformes|Psittacidae|Neophema|Neophema chrysogaster|2014	Beak_and_feather_disease_virus	Neophema chrysogaster	Neophema	Psittacidae	Psittaciformes	Aves	2014
303	KT168351.1|Beak_and_feather_disease_virus|Aves|Psittaciformes|Psittacidae|Neophema|Neophema chrysogaster|2014	Beak_and_feather_disease_virus	Neophema chrysogaster	Neophema	Psittacidae	Psittaciformes	Aves	2014
304	KT168350.1|Beak_and_feather_disease_virus|Aves|Psittaciformes|Psittacidae|Neophema|Neophema chrysogaster|2014	Beak_and_feather_disease_virus	Neophema chrysogaster	Neophema	Psittacidae	Psittaciformes	Aves	2014
305	KT168349.1|Beak_and_feather_disease_virus|Aves|Psittaciformes|Psittacidae|Neophema|Neophema chrysogaster|2015	Beak_and_feather_disease_virus	Neophema chrysogaster	Neophema	Psittacidae	Psittaciformes	Aves	2015
306	KT168348.1|Beak_and_feather_disease_virus|Aves|Psittaciformes|Psittacidae|Neophema|Neophema chrysogaster|2015	Beak_and_feather_disease_virus	Neophema chrysogaster	Neophema	Psittacidae	Psittaciformes	Aves	2015
307	KT168347.1|Beak_and_feather_disease_virus|Aves|Psittaciformes|Psittacidae|Neophema|Neophema chrysogaster|2015	Beak_and_feather_disease_virus	Neophema chrysogaster	Neophema	Psittacidae	Psittaciformes	Aves	2015
308	KT168346.1|Beak_and_feather_disease_virus|Aves|Psittaciformes|Psittacidae|Neophema|Neophema chrysogaster|2015	Beak_and_feather_disease_virus	Neophema chrysogaster	Neophema	Psittacidae	Psittaciformes	Aves	2015
309	KT168345.1|Beak_and_feather_disease_virus|Aves|Psittaciformes|Psittacidae|Neophema|Neophema chrysogaster|2015	Beak_and_feather_disease_virus	Neophema chrysogaster	Neophema	Psittacidae	Psittaciformes	Aves	2015
310	KT168344.1|Beak_and_feather_disease_virus|Aves|Psittaciformes|Psittacidae|Neophema|Neophema chrysogaster|2015	Beak_and_feather_disease_virus	Neophema chrysogaster	Neophema	Psittacidae	Psittaciformes	Aves	2015
311	KT168343.1|Beak_and_feather_disease_virus|Aves|Psittaciformes|Psittacidae|Neophema|Neophema chrysogaster|2015	Beak_and_feather_disease_virus	Neophema chrysogaster	Neophema	Psittacidae	Psittaciformes	Aves	2015
312	KT168342.1|Beak_and_feather_disease_virus|Aves|Psittaciformes|Psittacidae|Neophema|Neophema chrysogaster|2015	Beak_and_feather_disease_virus	Neophema chrysogaster	Neophema	Psittacidae	Psittaciformes	Aves	2015
313	KT168341.1|Beak_and_feather_disease_virus|Aves|Psittaciformes|Psittacidae|Neophema|Neophema chrysogaster|2015	Beak_and_feather_disease_virus	Neophema chrysogaster	Neophema	Psittacidae	Psittaciformes	Aves	2015
314	KT168340.1|Beak_and_feather_disease_virus|Aves|Psittaciformes|Psittacidae|Neophema|Neophema chrysogaster|2015	Beak_and_feather_disease_virus	Neophema chrysogaster	Neophema	Psittacidae	Psittaciformes	Aves	2015
315	KT168339.1|Beak_and_feather_disease_virus|Aves|Psittaciformes|Psittacidae|Neophema|Neophema chrysogaster|2015	Beak_and_feather_disease_virus	Neophema chrysogaster	Neophema	Psittacidae	Psittaciformes	Aves	2015
316	KT168338.1|Beak_and_feather_disease_virus|Aves|Psittaciformes|Psittacidae|Neophema|Neophema chrysogaster|2015	Beak_and_feather_disease_virus	Neophema chrysogaster	Neophema	Psittacidae	Psittaciformes	Aves	2015
317	KT168337.1|Beak_and_feather_disease_virus|Aves|Psittaciformes|Psittacidae|Neophema|Neophema chrysogaster|2015	Beak_and_feather_disease_virus	Neophema chrysogaster	Neophema	Psittacidae	Psittaciformes	Aves	2015
318	KR902641.1|Beak_and_feather_disease_virus|Aves|Psittaciformes|Psittacidae|Alisterus|Alisterus scapularis|2014	Beak_and_feather_disease_virus	Alisterus scapularis	Alisterus	Psittacidae	Psittaciformes	Aves	2014
319	KT725803.1|Beak_and_feather_disease_virus|Aves|Psittaciformes|Psittacidae|Psittacula|Psittacula krameri|2014	Beak_and_feather_disease_virus	Psittacula krameri	Psittacula	Psittacidae	Psittaciformes	Aves	2014
320	KT725802.1|Beak_and_feather_disease_virus|Aves|Psittaciformes|Psittacidae|Psittacula|Psittacula krameri|2014	Beak_and_feather_disease_virus	Psittacula krameri	Psittacula	Psittacidae	Psittaciformes	Aves	2014
321	KT725801.1|Beak_and_feather_disease_virus|Aves|Psittaciformes|Psittacidae|Psittacula|Psittacula krameri|2014	Beak_and_feather_disease_virus	Psittacula krameri	Psittacula	Psittacidae	Psittaciformes	Aves	2014
322	KT725800.1|Beak_and_feather_disease_virus|Aves|Psittaciformes|Psittacidae|Psittacula|Psittacula krameri|2014	Beak_and_feather_disease_virus	Psittacula krameri	Psittacula	Psittacidae	Psittaciformes	Aves	2014
323	KT725799.1|Beak_and_feather_disease_virus|Aves|Psittaciformes|Psittacidae|Psittacula|Psittacula krameri|2015	Beak_and_feather_disease_virus	Psittacula krameri	Psittacula	Psittacidae	Psittaciformes	Aves	2015
324	KT725798.1|Beak_and_feather_disease_virus|Aves|Psittaciformes|Psittacidae|Psittacula|Psittacula krameri|2015	Beak_and_feather_disease_virus	Psittacula krameri	Psittacula	Psittacidae	Psittaciformes	Aves	2015
325	KT725797.1|Beak_and_feather_disease_virus|Aves|Psittaciformes|Psittacidae|Psittacula|Psittacula krameri|2015	Beak_and_feather_disease_virus	Psittacula krameri	Psittacula	Psittacidae	Psittaciformes	Aves	2015
326	KT725796.1|Beak_and_feather_disease_virus|Aves|Psittaciformes|Psittacidae|Psittacula|Psittacula krameri|2015	Beak_and_feather_disease_virus	Psittacula krameri	Psittacula	Psittacidae	Psittaciformes	Aves	2015
327	KT725795.1|Beak_and_feather_disease_virus|Aves|Psittaciformes|Psittacidae|Psittacula|Psittacula krameri|2014	Beak_and_feather_disease_virus	Psittacula krameri	Psittacula	Psittacidae	Psittaciformes	Aves	2014
328	KT725794.1|Beak_and_feather_disease_virus|Aves|Psittaciformes|Psittacidae|Psittacula|Psittacula krameri|2014	Beak_and_feather_disease_virus	Psittacula krameri	Psittacula	Psittacidae	Psittaciformes	Aves	2014
329	KT725793.1|Beak_and_feather_disease_virus|Aves|Psittaciformes|Psittacidae|Psittacula|Psittacula krameri|2014	Beak_and_feather_disease_virus	Psittacula krameri	Psittacula	Psittacidae	Psittaciformes	Aves	2014
330	KT725792.1|Beak_and_feather_disease_virus|Aves|Psittaciformes|Psittacidae|Psittacula|Psittacula krameri|2014	Beak_and_feather_disease_virus	Psittacula krameri	Psittacula	Psittacidae	Psittaciformes	Aves	2014
331	KT725791.1|Beak_and_feather_disease_virus|Aves|Psittaciformes|Psittacidae|Psittacula|Psittacula krameri|2012	Beak_and_feather_disease_virus	Psittacula krameri	Psittacula	Psittacidae	Psittaciformes	Aves	2012
332	KT725790.1|Beak_and_feather_disease_virus|Aves|Psittaciformes|Psittacidae|Psittacula|Psittacula krameri|2014	Beak_and_feather_disease_virus	Psittacula krameri	Psittacula	Psittacidae	Psittaciformes	Aves	2014
333	MF079254.1|Porcine_circovirus_3|Mammalia|Artiodactyla|Suidae|Sus|Sus scrofa|2016	Porcine_circovirus_3	Sus scrofa	Sus	Suidae	Artiodactyla	Mammalia	2016
334	MF079253.1|Porcine_circovirus_3|Mammalia|Artiodactyla|Suidae|Sus|Sus scrofa|2016	Porcine_circovirus_3	Sus scrofa	Sus	Suidae	Artiodactyla	Mammalia	2016
335	NC_021206.1|Bat_associated_circovirus_2|Mammalia|Chiroptera|Rhinolophidae|Rhinolophus|Rhinolophus ferrumequinum|2008	Bat_associated_circovirus_2	Rhinolophus ferrumequinum	Rhinolophus	Rhinolophidae	Chiroptera	Mammalia	2008
336	JX863737.1|Bat_associated_circovirus_1|Mammalia|Chiroptera|Rhinolophidae|Rhinolophus|Rhinolophus ferrumequinum|2008	Bat_associated_circovirus_1	Rhinolophus ferrumequinum	Rhinolophus	Rhinolophidae	Chiroptera	Mammalia	2008
337	KC339249.1|Bat_associated_circovirus_2|Mammalia|Chiroptera|Rhinolophidae|Rhinolophus|Rhinolophus ferrumequinum|2008	Bat_associated_circovirus_2	Rhinolophus ferrumequinum	Rhinolophus	Rhinolophidae	Chiroptera	Mammalia	2008
338	KX867821.1|Porcine_circovirus_2|Mammalia|Artiodactyla|Suidae|Sus|Sus scrofa|2016	Porcine_circovirus_2	Sus scrofa	Sus	Suidae	Artiodactyla	Mammalia	2016
339	KX867820.1|Porcine_circovirus_2|Mammalia|Artiodactyla|Suidae|Sus|Sus scrofa|2016	Porcine_circovirus_2	Sus scrofa	Sus	Suidae	Artiodactyla	Mammalia	2016
340	KX867819.1|Porcine_circovirus_2|Mammalia|Artiodactyla|Suidae|Sus|Sus scrofa|2016	Porcine_circovirus_2	Sus scrofa	Sus	Suidae	Artiodactyla	Mammalia	2016
341	KX867818.1|Porcine_circovirus_2|Mammalia|Artiodactyla|Suidae|Sus|Sus scrofa|2016	Porcine_circovirus_2	Sus scrofa	Sus	Suidae	Artiodactyla	Mammalia	2016
342	KX855984.1|Porcine_circovirus_2|Mammalia|Artiodactyla|Suidae|Sus|Sus scrofa|2016	Porcine_circovirus_2	Sus scrofa	Sus	Suidae	Artiodactyla	Mammalia	2016
343	KX855983.1|Porcine_circovirus_2|Mammalia|Artiodactyla|Suidae|Sus|Sus scrofa|2016	Porcine_circovirus_2	Sus scrofa	Sus	Suidae	Artiodactyla	Mammalia	2016
344	KX855982.1|Porcine_circovirus_2|Mammalia|Artiodactyla|Suidae|Sus|Sus scrofa|2016	Porcine_circovirus_2	Sus scrofa	Sus	Suidae	Artiodactyla	Mammalia	2016
345	KX844825.1|Porcine_circovirus_2|Mammalia|Artiodactyla|Suidae|Sus|Sus scrofa|2015	Porcine_circovirus_2	Sus scrofa	Sus	Suidae	Artiodactyla	Mammalia	2015
346	KX844824.1|Porcine_circovirus_2|Mammalia|Artiodactyla|Suidae|Sus|Sus scrofa|2015	Porcine_circovirus_2	Sus scrofa	Sus	Suidae	Artiodactyla	Mammalia	2015
347	KX844823.1|Porcine_circovirus_2|Mammalia|Artiodactyla|Suidae|Sus|Sus scrofa|2016	Porcine_circovirus_2	Sus scrofa	Sus	Suidae	Artiodactyla	Mammalia	2016
348	KY347899.1|Porcine_circovirus_2|Mammalia|Artiodactyla|Suidae|Sus|Sus scrofa|2016	Porcine_circovirus_2	Sus scrofa	Sus	Suidae	Artiodactyla	Mammalia	2016
349	KY347898.1|Porcine_circovirus_2|Mammalia|Artiodactyla|Suidae|Sus|Sus scrofa|2016	Porcine_circovirus_2	Sus scrofa	Sus	Suidae	Artiodactyla	Mammalia	2016
350	KY075994.1|Porcine_circovirus_3|Mammalia|Artiodactyla|Suidae|Sus|Sus scrofa|2016	Porcine_circovirus_3	Sus scrofa	Sus	Suidae	Artiodactyla	Mammalia	2016
351	KY075993.1|Porcine_circovirus_3|Mammalia|Artiodactyla|Suidae|Sus|Sus scrofa|2016	Porcine_circovirus_3	Sus scrofa	Sus	Suidae	Artiodactyla	Mammalia	2016
352	KY075992.1|Porcine_circovirus_3|Mammalia|Artiodactyla|Suidae|Sus|Sus scrofa|2016	Porcine_circovirus_3	Sus scrofa	Sus	Suidae	Artiodactyla	Mammalia	2016
353	KY075991.1|Porcine_circovirus_3|Mammalia|Artiodactyla|Suidae|Sus|Sus scrofa|2016	Porcine_circovirus_3	Sus scrofa	Sus	Suidae	Artiodactyla	Mammalia	2016
354	KY075990.1|Porcine_circovirus_3|Mammalia|Artiodactyla|Suidae|Sus|Sus scrofa|2016	Porcine_circovirus_3	Sus scrofa	Sus	Suidae	Artiodactyla	Mammalia	2016
355	KY075989.1|Porcine_circovirus_3|Mammalia|Artiodactyla|Suidae|Sus|Sus scrofa|2016	Porcine_circovirus_3	Sus scrofa	Sus	Suidae	Artiodactyla	Mammalia	2016
356	KY075988.1|Porcine_circovirus_3|Mammalia|Artiodactyla|Suidae|Sus|Sus scrofa|2016	Porcine_circovirus_3	Sus scrofa	Sus	Suidae	Artiodactyla	Mammalia	2016
357	KY075987.1|Porcine_circovirus_3|Mammalia|Artiodactyla|Suidae|Sus|Sus scrofa|2016	Porcine_circovirus_3	Sus scrofa	Sus	Suidae	Artiodactyla	Mammalia	2016
358	KY075986.1|Porcine_circovirus_3|Mammalia|Artiodactyla|Suidae|Sus|Sus scrofa|2016	Porcine_circovirus_3	Sus scrofa	Sus	Suidae	Artiodactyla	Mammalia	2016
359	KX981604.1|Porcine_circovirus_2|Mammalia|Artiodactyla|Suidae|Sus|Sus scrofa|2016	Porcine_circovirus_2	Sus scrofa	Sus	Suidae	Artiodactyla	Mammalia	2016
360	KX981603.1|Porcine_circovirus_2|Mammalia|Artiodactyla|Suidae|Sus|Sus scrofa|2016	Porcine_circovirus_2	Sus scrofa	Sus	Suidae	Artiodactyla	Mammalia	2016
361	KX981602.1|Porcine_circovirus_2|Mammalia|Artiodactyla|Suidae|Sus|Sus scrofa|2016	Porcine_circovirus_2	Sus scrofa	Sus	Suidae	Artiodactyla	Mammalia	2016
362	KY388479.1|Porcine_circovirus_2|Mammalia|Artiodactyla|Suidae|Sus|Sus scrofa|2013	Porcine_circovirus_2	Sus scrofa	Sus	Suidae	Artiodactyla	Mammalia	2013
363	KY388478.1|Porcine_circovirus_2|Mammalia|Artiodactyla|Suidae|Sus|Sus scrofa|2013	Porcine_circovirus_2	Sus scrofa	Sus	Suidae	Artiodactyla	Mammalia	2013
364	KY388477.1|Porcine_circovirus_2|Mammalia|Artiodactyla|Suidae|Sus|Sus scrofa|2013	Porcine_circovirus_2	Sus scrofa	Sus	Suidae	Artiodactyla	Mammalia	2013
365	KY388476.1|Porcine_circovirus_2|Mammalia|Artiodactyla|Suidae|Sus|Sus scrofa|2013	Porcine_circovirus_2	Sus scrofa	Sus	Suidae	Artiodactyla	Mammalia	2013
366	KY388475.1|Porcine_circovirus_2|Mammalia|Artiodactyla|Suidae|Sus|Sus scrofa|2013	Porcine_circovirus_2	Sus scrofa	Sus	Suidae	Artiodactyla	Mammalia	2013
367	KY388474.1|Porcine_circovirus_2|Mammalia|Artiodactyla|Suidae|Sus|Sus scrofa|2013	Porcine_circovirus_2	Sus scrofa	Sus	Suidae	Artiodactyla	Mammalia	2013
368	KY388473.1|Porcine_circovirus_2|Mammalia|Artiodactyla|Suidae|Sus|Sus scrofa|2013	Porcine_circovirus_2	Sus scrofa	Sus	Suidae	Artiodactyla	Mammalia	2013
369	KY388472.1|Porcine_circovirus_2|Mammalia|Artiodactyla|Suidae|Sus|Sus scrofa|2013	Porcine_circovirus_2	Sus scrofa	Sus	Suidae	Artiodactyla	Mammalia	2013
370	KY388471.1|Porcine_circovirus_2|Mammalia|Artiodactyla|Suidae|Sus|Sus scrofa|2013	Porcine_circovirus_2	Sus scrofa	Sus	Suidae	Artiodactyla	Mammalia	2013
371	KY388470.1|Porcine_circovirus_2|Mammalia|Artiodactyla|Suidae|Sus|Sus scrofa|2013	Porcine_circovirus_2	Sus scrofa	Sus	Suidae	Artiodactyla	Mammalia	2013
372	KY388469.1|Porcine_circovirus_2|Mammalia|Artiodactyla|Suidae|Sus|Sus scrofa|2013	Porcine_circovirus_2	Sus scrofa	Sus	Suidae	Artiodactyla	Mammalia	2013
373	KY388468.1|Porcine_circovirus_2|Mammalia|Artiodactyla|Suidae|Sus|Sus scrofa|2013	Porcine_circovirus_2	Sus scrofa	Sus	Suidae	Artiodactyla	Mammalia	2013
374	KY388467.1|Porcine_circovirus_2|Mammalia|Artiodactyla|Suidae|Sus|Sus scrofa|2013	Porcine_circovirus_2	Sus scrofa	Sus	Suidae	Artiodactyla	Mammalia	2013
375	KY388466.1|Porcine_circovirus_2|Mammalia|Artiodactyla|Suidae|Sus|Sus scrofa|2013	Porcine_circovirus_2	Sus scrofa	Sus	Suidae	Artiodactyla	Mammalia	2013
376	KY211020.1|Porcine_circovirus_2|Mammalia|Artiodactyla|Suidae|Sus|Sus scrofa|2014	Porcine_circovirus_2	Sus scrofa	Sus	Suidae	Artiodactyla	Mammalia	2014
377	KX431143.1|Pigeon_circovirus|Aves|Columbiformes|Columbidae|Columba|Columba livia|2015	Pigeon_circovirus	Columba livia	Columba	Columbidae	Columbiformes	Aves	2015
378	NC_034210.1|Circovirus_sp.|Mammalia|Chiroptera|Vespertilionidae|Myotis|Myotis davidii|2015	Circovirus_sp.	Myotis davidii	Myotis	Vespertilionidae	Chiroptera	Mammalia	2015
379	KY425815.1|Porcine_circovirus_2|Mammalia|Artiodactyla|Suidae|Sus|Sus scrofa|2016	Porcine_circovirus_2	Sus scrofa	Sus	Suidae	Artiodactyla	Mammalia	2016
380	KY425814.1|Porcine_circovirus_2|Mammalia|Artiodactyla|Suidae|Sus|Sus scrofa|2016	Porcine_circovirus_2	Sus scrofa	Sus	Suidae	Artiodactyla	Mammalia	2016
381	KX943551.1|Circovirus_sp.|Mammalia|Chiroptera|Vespertilionidae|Myotis|Myotis davidii|2015	Circovirus_sp.	Myotis davidii	Myotis	Vespertilionidae	Chiroptera	Mammalia	2015
382	KX826908.1|Porcine_circovirus_2|Mammalia|Artiodactyla|Suidae|Sus|Sus scrofa|2015	Porcine_circovirus_2	Sus scrofa	Sus	Suidae	Artiodactyla	Mammalia	2015
383	KX826907.1|Porcine_circovirus_2|Mammalia|Artiodactyla|Suidae|Sus|Sus scrofa|2014	Porcine_circovirus_2	Sus scrofa	Sus	Suidae	Artiodactyla	Mammalia	2014
384	KT819170.1|Porcine_circovirus_2|Mammalia|Artiodactyla|Suidae|Sus|Sus scrofa|2014	Porcine_circovirus_2	Sus scrofa	Sus	Suidae	Artiodactyla	Mammalia	2014
385	KT819169.1|Porcine_circovirus_2|Mammalia|Artiodactyla|Suidae|Sus|Sus scrofa|2014	Porcine_circovirus_2	Sus scrofa	Sus	Suidae	Artiodactyla	Mammalia	2014
386	KT819168.1|Porcine_circovirus_2|Mammalia|Artiodactyla|Suidae|Sus|Sus scrofa|2014	Porcine_circovirus_2	Sus scrofa	Sus	Suidae	Artiodactyla	Mammalia	2014
387	KT819167.1|Porcine_circovirus_2|Mammalia|Artiodactyla|Suidae|Sus|Sus scrofa|2014	Porcine_circovirus_2	Sus scrofa	Sus	Suidae	Artiodactyla	Mammalia	2014
388	KT819166.1|Porcine_circovirus_2|Mammalia|Artiodactyla|Suidae|Sus|Sus scrofa|2014	Porcine_circovirus_2	Sus scrofa	Sus	Suidae	Artiodactyla	Mammalia	2014
389	KT819165.1|Porcine_circovirus_2|Mammalia|Artiodactyla|Suidae|Sus|Sus scrofa|2014	Porcine_circovirus_2	Sus scrofa	Sus	Suidae	Artiodactyla	Mammalia	2014
390	KT819164.1|Porcine_circovirus_2|Mammalia|Artiodactyla|Suidae|Sus|Sus scrofa|2014	Porcine_circovirus_2	Sus scrofa	Sus	Suidae	Artiodactyla	Mammalia	2014
391	KT819163.1|Porcine_circovirus_2|Mammalia|Artiodactyla|Suidae|Sus|Sus scrofa|2014	Porcine_circovirus_2	Sus scrofa	Sus	Suidae	Artiodactyla	Mammalia	2014
392	KT819162.1|Porcine_circovirus_2|Mammalia|Artiodactyla|Suidae|Sus|Sus scrofa|2014	Porcine_circovirus_2	Sus scrofa	Sus	Suidae	Artiodactyla	Mammalia	2014
393	KT819161.1|Porcine_circovirus_2|Mammalia|Artiodactyla|Suidae|Sus|Sus scrofa|2014	Porcine_circovirus_2	Sus scrofa	Sus	Suidae	Artiodactyla	Mammalia	2014
394	KT819160.1|Porcine_circovirus_2|Mammalia|Artiodactyla|Suidae|Sus|Sus scrofa|2014	Porcine_circovirus_2	Sus scrofa	Sus	Suidae	Artiodactyla	Mammalia	2014
395	KT819159.1|Porcine_circovirus_2|Mammalia|Artiodactyla|Suidae|Sus|Sus scrofa|2014	Porcine_circovirus_2	Sus scrofa	Sus	Suidae	Artiodactyla	Mammalia	2014
396	KT719404.1|Porcine_circovirus_2|Mammalia|Artiodactyla|Suidae|Sus|Sus scrofa|2012	Porcine_circovirus_2	Sus scrofa	Sus	Suidae	Artiodactyla	Mammalia	2012
397	KU951580.1|Anguilla_anguilla_circovirus|Actinopteri|Anguilliformes|Anguillidae|Anguilla|Anguilla anguilla|2014	Anguilla_anguilla_circovirus	Anguilla anguilla	Anguilla	Anguillidae	Anguilliformes	Actinopteri	2014
398	KU951579.1|Anguilla_anguilla_circovirus|Actinopteri|Anguilliformes|Anguillidae|Anguilla|Anguilla anguilla|2014	Anguilla_anguilla_circovirus	Anguilla anguilla	Anguilla	Anguillidae	Anguilliformes	Actinopteri	2014
399	KU951578.1|Anguilla_anguilla_circovirus|Actinopteri|Anguilliformes|Anguillidae|Anguilla|Anguilla anguilla|2014	Anguilla_anguilla_circovirus	Anguilla anguilla	Anguilla	Anguillidae	Anguilliformes	Actinopteri	2014
400	KX352445.1|Porcine_circovirus_2|Mammalia|Carnivora|Canidae|Canis|dog|2000	Porcine_circovirus_2	dog	Canis	Canidae	Carnivora	Mammalia	2000
401	KX831475.1|Porcine_circovirus_2|Mammalia|Artiodactyla|Suidae|Sus|Sus scrofa|2015	Porcine_circovirus_2	Sus scrofa	Sus	Suidae	Artiodactyla	Mammalia	2015
402	KX268345.1|Mink_circovirus|Mammalia|Carnivora|Mustelidae|Mustela|Neovison vison|2015	Mink_circovirus	Neovison vison	Mustela	Mustelidae	Carnivora	Mammalia	2015
403	KY126317.1|Porcine_circovirus_2|Mammalia|Artiodactyla|Suidae|Sus|Sus scrofa|2016	Porcine_circovirus_2	Sus scrofa	Sus	Suidae	Artiodactyla	Mammalia	2016
404	KY126315.1|Porcine_circovirus_2|Mammalia|Artiodactyla|Suidae|Sus|Sus scrofa|2015	Porcine_circovirus_2	Sus scrofa	Sus	Suidae	Artiodactyla	Mammalia	2015
405	KY126314.1|Porcine_circovirus_2|Mammalia|Artiodactyla|Suidae|Sus|Sus scrofa|2016	Porcine_circovirus_2	Sus scrofa	Sus	Suidae	Artiodactyla	Mammalia	2016
406	KY126313.1|Porcine_circovirus_2|Mammalia|Artiodactyla|Suidae|Sus|Sus scrofa|2016	Porcine_circovirus_2	Sus scrofa	Sus	Suidae	Artiodactyla	Mammalia	2016
407	KY126312.1|Porcine_circovirus_2|Mammalia|Artiodactyla|Suidae|Sus|Sus scrofa|2016	Porcine_circovirus_2	Sus scrofa	Sus	Suidae	Artiodactyla	Mammalia	2016
408	KY126311.1|Porcine_circovirus_2|Mammalia|Artiodactyla|Suidae|Sus|Sus scrofa|2016	Porcine_circovirus_2	Sus scrofa	Sus	Suidae	Artiodactyla	Mammalia	2016
409	KY354039.1|Porcine_circovirus_3|Mammalia|Artiodactyla|Suidae|Sus|Sus scrofa|2016	Porcine_circovirus_3	Sus scrofa	Sus	Suidae	Artiodactyla	Mammalia	2016
410	KY354038.1|Porcine_circovirus_3|Mammalia|Artiodactyla|Suidae|Sus|Sus scrofa|2016	Porcine_circovirus_3	Sus scrofa	Sus	Suidae	Artiodactyla	Mammalia	2016
411	KT764935.1|Beak_and_feather_disease_virus|Aves|Psittaciformes|Psittacidae|Psittacus|Psittacus erithacus|2014	Beak_and_feather_disease_virus	Psittacus erithacus	Psittacus	Psittacidae	Psittaciformes	Aves	2014
412	KT764934.1|Beak_and_feather_disease_virus|Aves|Psittaciformes|Psittaculidae|Melopsittacus|Melopsittacus undulatus|2014	Beak_and_feather_disease_virus	Melopsittacus undulatus	Melopsittacus	Psittaculidae	Psittaciformes	Aves	2014
413	KT764933.1|Beak_and_feather_disease_virus|Aves|Psittaciformes|Psittacidae|Platycercus|Platycercus eximius|2014	Beak_and_feather_disease_virus	Platycercus eximius	Platycercus	Psittacidae	Psittaciformes	Aves	2014
414	KT764932.1|Beak_and_feather_disease_virus|Aves|Psittaciformes|Psittacidae|Psittacula|Psittacula krameri|2014	Beak_and_feather_disease_virus	Psittacula krameri	Psittacula	Psittacidae	Psittaciformes	Aves	2014
415	KT764931.1|Beak_and_feather_disease_virus|Aves|Psittaciformes|Psittacidae|Psittacula|Psittacula krameri|2014	Beak_and_feather_disease_virus	Psittacula krameri	Psittacula	Psittacidae	Psittaciformes	Aves	2014
416	KT764930.1|Beak_and_feather_disease_virus|Aves|Psittaciformes|Psittacidae|Psittacus|Psittacus erithacus|2014	Beak_and_feather_disease_virus	Psittacus erithacus	Psittacus	Psittacidae	Psittaciformes	Aves	2014
417	KT764929.1|Beak_and_feather_disease_virus|Aves|Psittaciformes|Psittacidae|Psittacula|Psittacula krameri|2014	Beak_and_feather_disease_virus	Psittacula krameri	Psittacula	Psittacidae	Psittaciformes	Aves	2014
418	KT764928.1|Beak_and_feather_disease_virus|Aves|Psittaciformes|Psittaculidae|Melopsittacus|Melopsittacus undulatus|2014	Beak_and_feather_disease_virus	Melopsittacus undulatus	Melopsittacus	Psittaculidae	Psittaciformes	Aves	2014
419	KT764927.1|Beak_and_feather_disease_virus|Aves|Psittaciformes|Psittaculidae|Melopsittacus|Melopsittacus undulatus|2014	Beak_and_feather_disease_virus	Melopsittacus undulatus	Melopsittacus	Psittaculidae	Psittaciformes	Aves	2014
420	KT764926.1|Beak_and_feather_disease_virus|Aves|Psittaciformes|Psittaculidae|Melopsittacus|Melopsittacus undulatus|2014	Beak_and_feather_disease_virus	Melopsittacus undulatus	Melopsittacus	Psittaculidae	Psittaciformes	Aves	2014
421	KX831483.1|Porcine_circovirus_2|Mammalia|Artiodactyla|Suidae|Sus|Sus scrofa|2015	Porcine_circovirus_2	Sus scrofa	Sus	Suidae	Artiodactyla	Mammalia	2015
422	KX831482.1|Porcine_circovirus_2|Mammalia|Artiodactyla|Suidae|Sus|Sus scrofa|2015	Porcine_circovirus_2	Sus scrofa	Sus	Suidae	Artiodactyla	Mammalia	2015
423	KX831481.1|Porcine_circovirus_2|Mammalia|Artiodactyla|Suidae|Sus|Sus scrofa|2015	Porcine_circovirus_2	Sus scrofa	Sus	Suidae	Artiodactyla	Mammalia	2015
424	KX831480.1|Porcine_circovirus_2|Mammalia|Artiodactyla|Suidae|Sus|Sus scrofa|2015	Porcine_circovirus_2	Sus scrofa	Sus	Suidae	Artiodactyla	Mammalia	2015
425	KX831479.1|Porcine_circovirus_2|Mammalia|Artiodactyla|Suidae|Sus|Sus scrofa|2015	Porcine_circovirus_2	Sus scrofa	Sus	Suidae	Artiodactyla	Mammalia	2015
426	KX831478.1|Porcine_circovirus_2|Mammalia|Artiodactyla|Suidae|Sus|Sus scrofa|2015	Porcine_circovirus_2	Sus scrofa	Sus	Suidae	Artiodactyla	Mammalia	2015
427	KX831477.1|Porcine_circovirus_2|Mammalia|Artiodactyla|Suidae|Sus|Sus scrofa|2015	Porcine_circovirus_2	Sus scrofa	Sus	Suidae	Artiodactyla	Mammalia	2015
428	KX831476.1|Porcine_circovirus_2|Mammalia|Artiodactyla|Suidae|Sus|Sus scrofa|2015	Porcine_circovirus_2	Sus scrofa	Sus	Suidae	Artiodactyla	Mammalia	2015
429	KX247844.1|Porcine_circovirus_2|Mammalia|Artiodactyla|Suidae|Sus|Sus scrofa|2015	Porcine_circovirus_2	Sus scrofa	Sus	Suidae	Artiodactyla	Mammalia	2015
430	KX247843.1|Porcine_circovirus_2|Mammalia|Artiodactyla|Suidae|Sus|Sus scrofa|2015	Porcine_circovirus_2	Sus scrofa	Sus	Suidae	Artiodactyla	Mammalia	2015
431	KX247842.1|Porcine_circovirus_2|Mammalia|Artiodactyla|Suidae|Sus|Sus scrofa|2013	Porcine_circovirus_2	Sus scrofa	Sus	Suidae	Artiodactyla	Mammalia	2013
432	KX247841.1|Porcine_circovirus_2|Mammalia|Artiodactyla|Suidae|Sus|Sus scrofa|2015	Porcine_circovirus_2	Sus scrofa	Sus	Suidae	Artiodactyla	Mammalia	2015
433	KX247840.1|Porcine_circovirus_2|Mammalia|Artiodactyla|Suidae|Sus|Sus scrofa|2015	Porcine_circovirus_2	Sus scrofa	Sus	Suidae	Artiodactyla	Mammalia	2015
434	KX247839.1|Porcine_circovirus_2|Mammalia|Artiodactyla|Suidae|Sus|Sus scrofa|2014	Porcine_circovirus_2	Sus scrofa	Sus	Suidae	Artiodactyla	Mammalia	2014
435	KX247838.1|Porcine_circovirus_2|Mammalia|Artiodactyla|Suidae|Sus|Sus scrofa|2015	Porcine_circovirus_2	Sus scrofa	Sus	Suidae	Artiodactyla	Mammalia	2015
436	KX247837.1|Porcine_circovirus_2|Mammalia|Artiodactyla|Suidae|Sus|Sus scrofa|2015	Porcine_circovirus_2	Sus scrofa	Sus	Suidae	Artiodactyla	Mammalia	2015
437	KX247836.1|Porcine_circovirus_2|Mammalia|Artiodactyla|Suidae|Sus|Sus scrofa|2015	Porcine_circovirus_2	Sus scrofa	Sus	Suidae	Artiodactyla	Mammalia	2015
438	KX247835.1|Porcine_circovirus_2|Mammalia|Artiodactyla|Suidae|Sus|Sus scrofa|2013	Porcine_circovirus_2	Sus scrofa	Sus	Suidae	Artiodactyla	Mammalia	2013
439	KX247834.1|Porcine_circovirus_2|Mammalia|Artiodactyla|Suidae|Sus|Sus scrofa|2015	Porcine_circovirus_2	Sus scrofa	Sus	Suidae	Artiodactyla	Mammalia	2015
440	KX247833.1|Porcine_circovirus_2|Mammalia|Artiodactyla|Suidae|Sus|Sus scrofa|2015	Porcine_circovirus_2	Sus scrofa	Sus	Suidae	Artiodactyla	Mammalia	2015
441	KX247832.1|Porcine_circovirus_2|Mammalia|Artiodactyla|Suidae|Sus|Sus scrofa|2015	Porcine_circovirus_2	Sus scrofa	Sus	Suidae	Artiodactyla	Mammalia	2015
442	KX247831.1|Porcine_circovirus_2|Mammalia|Artiodactyla|Suidae|Sus|Sus scrofa|2014	Porcine_circovirus_2	Sus scrofa	Sus	Suidae	Artiodactyla	Mammalia	2014
443	KX247830.1|Porcine_circovirus_2|Mammalia|Artiodactyla|Suidae|Sus|Sus scrofa|2014	Porcine_circovirus_2	Sus scrofa	Sus	Suidae	Artiodactyla	Mammalia	2014
444	KX247829.1|Porcine_circovirus_2|Mammalia|Artiodactyla|Suidae|Sus|Sus scrofa|2014	Porcine_circovirus_2	Sus scrofa	Sus	Suidae	Artiodactyla	Mammalia	2014
445	KX247828.1|Porcine_circovirus_2|Mammalia|Artiodactyla|Suidae|Sus|Sus scrofa|2014	Porcine_circovirus_2	Sus scrofa	Sus	Suidae	Artiodactyla	Mammalia	2014
[truncated: 2,110 more rows]
